# Supplementary material for: Oat Beta-Glucans Modulate the Gut Microbiome, Barrier Function, and Immune Responses in an In Vivo Model of Early-Stage Colorectal Cancer
Source: Int J Mol Sci. 2024 Dec 19;25(24):13586. doi: 10.3390/ijms252413586 (PMC11677220; doi:10.3390/ijms252413586)
Supplement: Supplementary file 1 [file ijms-25-13586-s001.zip]

Archive with 6 entries (6 files):
- Supp Figure S9.pdf
- Supp Figures 1_4.pdf
- Supp Figures 5_8.pdf
- Supp Table S1.xlsx
- Supp Table S2.xlsx
- Supp.Table S3.pdf
