# Supplementary material for: Oat Beta-Glucans Modulate the Gut Microbiome, Barrier Function, and Immune Responses in an In Vivo Model of Early-Stage Colorectal Cancer
Source: Int J Mol Sci. 2024 Dec 19;25(24):13586. doi: 10.3390/ijms252413586 (PMC11677220; doi:10.3390/ijms252413586)
Supplement: Supplementary file 1 [file ijms-25-13586-s001.zip › Supp Table S1.xlsx]

## Sheet: taxonomy&Seq
Supp. Table 1 - Detected ASVs with sequences and taxonomy according to SILVA database, corrected or supplemented by BLAST search. The changes towards the original Silva taxonomic classification are marked in red.
ASV	Kingdom	Phylum	Class	Order	Family	Genus	Species	CHANGED FROM	Seq
SV_1	Bacteria	Verrucomicrobiota	Verrucomicrobiae	Verrucomicrobiales	Akkermansiaceae	Akkermansia	muciniphila		AATCATTCACAATGGGGGAAACCCTGATGGTGCGACGCCGCGTGGGGGAATGAAGGTCTTCGGATTGTAAACCCCTGTCATGTGGGAGCAAATTAAAAAGATAGTACCACAAGAGGAAGAGACGGCTAACTCTGTGCCAGCAGCCGCGGTAATACAGAGGTCTCAAGCGTTGTTCGGAATCACTGGGC
SV_2	Bacteria	Firmicutes	Clostridia	Peptostreptococcales	Peptostreptococcaceae	Paraclostridium	bifermentans	Paeniclostridium	AATATTGCACAATGGGCGAAAGCCTGATGCAGCAACGCCGCGTGAGCGATGAAGGCCTTCGGGTCGTAAAGCTCTGTCCTCAAGGAAGATAATGACGGTACTTGAGGAGGAAGCCCCGGCTAACTACGTGCCAGCAGCCGCGGTAATACGTAGGGGGCTAGCGTTATCCGGAATTACTGGGCGTAAAG
SV_3	Bacteria	Firmicutes	Clostridia	Clostridiales	Clostridiaceae	Clostridium	disporicum	Clostridium sensu stricto 1	AATATTGCACAATGGGGGAAACCCTGATGCAGCAACGCCGCGTGAGTGATGACGGCCTTCGGGTTGTAAAGCTCTGTCTTCAGGGACGATAATGACGGTACCTGAGGAGGAAGCCACGGCTAACTACGTGCCAGCAGCCGCGGTAATACGTAGGTGGCGAGCGTTGTCCGGATTTACTGGGCGTAAAG
SV_4	Bacteria	Actinobacteriota	Coriobacteriia	Coriobacteriales	Atopobiaceae	Leptogranulimonas	caecicola	Coriobacteriaceae UCG-002	AATCTTGCGCAATGGGCGAAAGCCTGACGCAGCGACGCCGCGTGCGGGATGACGGCCTTCGGGTTGTAAACCGCTTTCAGCAGGGACGAGGCCGCAAGGTGACGGTACCTGCAGAAGAAGCCCCGGCTAACTACGTGCCAGCAGCCGCGGTAATACGTAGGGGGCGAGCGTTATCCGGATTCATTGGG
SV_5	Bacteria	Firmicutes	Clostridia	Oscillospirales	Oscillospiraceae	Oscillospiraceae bacterium		[Eubacterium] coprostanoligenes group	AATATTGCACAATGGGGGAAACCCTGATGCAGCAACGCCGCGTGAAGGAAGACGGTTTTCGGATTGTAAACTTCTGTTCTTAGTGAAGAATAATGACGGTAGCTAAGGAGCAAGCCACGGCTAACTACGTGCCAGCAGCCGCGGTAATACGTAGGTGGCAAGCGTTGTCCGGAATTACTGGGTGTAAA
SV_6	Bacteria	Firmicutes	Bacilli	Erysipelotrichales	Erysipelatoclostridiaceae	Erysipelatoclostridium	ramosum		AATTTTCGGCAATGGGGGGAACCCTGACCGAGCAACGCCGCGTGAAGGAGGAAGGTCTTCGGACTGTAAACTTCTGTTATAAAGGAAGAAAGACGGATAAAGGGAATGATATCCGAGTGACGGTACTTTATGAGGAAGCCACGGCTAACTACGTGCCAGCAGCCGCGGTAATACGTAGGTGGCAAGCG
SV_7	Bacteria	Firmicutes	Clostridia	Oscillospirales	Ruminococcaceae	Ruminococcus	bromii		GATATTGCGCAATGGGGGCAACCCTGACGCAGCAACGCCGCGTGAAGGATGAAGGTTTTCGGATTGTAAACTTCTTTTCTTAAGGACGAAATTTGACGGTACTTAAGGAATAAGCTCCGGCTAACTACGTGCCAGCAGCCGCGGTAATACGTAGGGAGCAAGCGTTGTCCGGATTTACTGGGTGTAAA
SV_8	Bacteria	Firmicutes	Bacilli	Erysipelotrichales	Erysipelotrichaceae	Allobaculum	sp.		AATTTTCGTCAATGGGCGCAAGCCTGAACGAGCAATGCCGCGTGAGCGAAGAAGGTCTTCGGATCGTAAAACTCTGTTGCGGGGGAAAAAGGAAGGAAAGAGGAAATGCTTTTCTTTTGATGGTACCCCGCCAGAAAGTCACGGCTAACTACGTGCCAGCAGCCGCGGTAATACGTAGGTGGCAAGCG
SV_9	Bacteria	Firmicutes	Bacilli	Erysipelotrichales	Erysipelotrichaceae	Dubosiella	newyorkensis		AATTTTCGTCAATGGGGGGAACCCTGAACGAGCAATGCCGCGTGAGCGAGGAAGGTCTTCGGATCGTAAAGCTCTGTTGCCGGGGACAAAAGGCAGAAAGAGTGGAAAGCTTTCTGAGTGATGGTACCCGGCGAGGAAGTCACGGCTAACTACGTGCCAGCAGCCGCGGTAATACGTAGGTGGCGAGC
SV_10	Bacteria	Firmicutes	Clostridia	Lachnospirales	Lachnospiraceae	Muricomes	intestini	[Eubacterium] fissicatena group	AATATTGCACAATGGGGGAAACCCTGATGCAGCGACGCCGCGTGAAGGATGAAGTATTTCGGTATGTAAACTTCTATCAGCAGGGAAGAAAATGACGGTACCTGACTAAGAAGCCCCGGCTAACTACGTGCCAGCAGCCGCGGTAATACGTAGGGGGCAAGCGTTATCCGGATTTACTGGGTGTAAAG
SV_11	Bacteria	Firmicutes	Clostridia	Oscillospirales	Oscillospiraceae	Oscillospiraceae UCG-005			AATATTGGGCAATGGGCGAAAGCCTGACCCAGCAACGCCGCGTGAAGGAAGAAGGCCTTCGGGTTGTAAACTTCTTTTACCAGGGACGAAGGACGTGACGGTACCTGGAGAAAAAGCAACGGCTAACTACGTGCCAGCAGCCGCGGTAATACGTAGGTTGCAAGCGTTGTCCGGATTTACTGGGTGTA
SV_12	Bacteria	Bacteroidota	Bacteroidia	Bacteroidales	Tannerellaceae	Parabacteroides	goldsteinii		AATATTGGTCAATGGGCGAGAGCCTGAACCAGCCAAGTCGCGTGAAGGATGAAGGATCTATGGTTTGTAAACTTCTTTTATATGGGAATAAAGTGAGGAACGTGTTCCTTTTTGTATGTACCATATGAATAAGCATCGGCTAACTCCGTGCCAGCAGCCGCGGTAATACGGAGGATGCGAGCGTTATC
SV_13	Bacteria	Firmicutes	Clostridia	Lachnospirales	Lachnospiraceae	Blautia	sp. (pseudococcoides)		AATATTGCACAATGGGGGAAACCCTGATGCAGCGACGCCGCGTGAAGGAAGAAGTATCTCGGTATGTAAACTTCTATCAGCAGGGAAGAAAATGACGGTACCTGACTAAGAAGCCCCGGCTAACTACGTGCCAGCAGCCGCGGTAATACGTAGGGGGCAAGCGTTATCCGGATTTACTGGGTGTAAAG
SV_14	Bacteria	Firmicutes	Bacilli	Lactobacillales	Lactobacillaceae	Lactobacillus	johnsonii		AATCTTCCACAATGGACGAAAGTCTGATGGAGCAACGCCGCGTGAGTGAAGAAGGGTTTCGGCTCGTAAAGCTCTGTTGGTAGTGAAGAAAGATAGAGGTAGTAACTGGCCTTTATTTGACGGTAATTACTTAGAAAGTCACGGCTAACTACGTGCCAGCAGCCGCGGTAATACGTAGGTGGCAAGCG
SV_15	Bacteria	Firmicutes	Bacilli	Erysipelotrichales	Erysipelotrichaceae	Allobaculum	fili		AATTTTCGTCAATGGGCGCAAGCCTGAACGAGCAATGCCGCGTGAGCGAAGAAGGTCTTCGGATCGTAAAACTCTGTTGCGGGGGAAAAAGGAAGGGAAGAGGAAATGCTTTTCTTTTGATGGTACCCCGCCAGAAAGTCACGGCTAACTACGTGCCAGCAGCCGCGGTAATACGTAGGTGGCAAGCG
SV_16	Bacteria	Firmicutes	Clostridia	Oscillospirales	Oscillospiraceae	Acetivibrio	sp.	Clostridia UCG-014	AATATTGCGCAATGGAGGAAACTCTGACGCAGTGACGCCGCGTGCAGGAAGAAGGTTTTCGGATTGTAAACTGCTTTAGACAGGGAAGAAACAAGACAGTACCTGTAGAATAAGCTCCGGCTAACTACGTGCCAGCAGCCGCGGTAATACGTAGGGAGCAAGCGTTATCCGGATTTATTGGGTGTAAA
SV_17	Bacteria	Firmicutes	Bacilli	Lactobacillales	Enterococcaceae	Enterococcus	faecalis		AATCTTCGGCAATGGACGAAAGTCTGACCGAGCAACGCCGCGTGAGTGAAGAAGGTTTTCGGATCGTAAAACTCTGTTGTTAGAGAAGAACAAGGACGTTAGTAACTGAACGTCCCCTGACGGTATCTAACCAGAAAGCCACGGCTAACTACGTGCCAGCAGCCGCGGTAATACGTAGGTGGCAAGCG
SV_18	Bacteria	Firmicutes	Clostridia	Lachnospirales	Lachnospiraceae	[Ruminococcus] gnavus group			AATATTGCACAATGGGGGAAACCCTGATGCAGCGACGCCGCGTGAGCGATGAAGTATTTCGGTATGTAAAGCTCTATCAGCAGGGAAGAAAATGACGGTACCTGACTAAGAAGCCCCGGCTAACTACGTGCCAGCAGCCGCGGTAATACGTAGGGGGCAAGCGTTATCCGGATTTACTGGGTGTAAAG
SV_19	Bacteria	Firmicutes	Clostridia	Lachnospirales	Lachnospiraceae	Blautia	sp. (pseudococcoides)		AATATTGCACAATGGGGGAAACCCTGATGCAGCGACGCCGCGTGAAGGAAGAAGTATCTCGGTATGTAAACTTCTATCAGCAGGGAAGACAATGACGGTACCTGACTAAGAAGCCCCGGCTAACTACGTGCCAGCAGCCGCGGTAATACGTAGGGGGCAAGCGTTATCCGGATTTACTGGGTGTAAAG
SV_20	Bacteria	Actinobacteriota	Actinobacteria	Micrococcales	Micrococcaceae	Rothia	sp.		AATATTGCACAATGGGCGCAAGCCTGATGCAGCGACGCCGCGTGAGGGATGACGGCCTTCGGGTTGTAAACCTCTTTCAGCATCGAAGAAGCGAAAGTGACGGTAGGTGCAGAAGAAGCGCCGGCTAACTACGTGCCAGCAGCCGCGGTAATACGTAGGGCGCGAGCGTTGTCCGGAATTATTGGGCG
SV_21	Bacteria	Firmicutes	Bacilli	Erysipelotrichales	Erysipelotrichaceae	Allobaculum	sp.		AATTTTCGTCAATGGGCGCAAGCCTGAACGAGCAATGCCGCGTGAGCGAAGAAGGTCTTCGGATCGTAAAACTCTGTTGCGGGGGAAAAAGGAAGGGAAGAGAAAATGCTTTTCTTTTGATGGTACCCCGCCAGAAAGTCACGGCTAACTACGTGCCAGCAGCCGCGGTAATACGTAGGTGGCAAGCG
SV_22	Bacteria	Firmicutes	Bacilli	Erysipelotrichales	Erysipelotrichaceae	Faecalitalea	sp.		AATTTTCGTCAATGGGGGGAACCCTGAACGAGCAATGCCGCGTGTGTGAAGAAGGTCTTCGGATCGTAAAGCACTGTTGTAAGTGAAGAATGCCATATAGAGGAAATGCTATGTGGGTGACGGTAGCTTACCAGAAAGCCACGGCTAACTACGTGCCAGCAGCCGCGGTAATACGTAGGTGGCAAGCG
SV_23	Bacteria	Firmicutes	Clostridia	Oscillospirales	[Eubacterium] coprostanoligenes group	NA			AATATTGCACAATGGGGGAAACCCTGATGCAGCAACGCCGCGTGAAGGAAGACGGTTTTCGGATTGTAAACTTCTTTTCTTAGTGAAGAAGCAAGTGACGGTAGCTAAGGAATAAGCATCGGCTAACTACGTGCCAGCAGCCGCGGTAATACGTAGGATGCGAGCGTTATCCGGAATTACTGGGTGTA
SV_24	Bacteria	Firmicutes	Clostridia	Lachnospirales	Lachnospiraceae	Lachnospiraceae bacterium			AATATTGCACAATGGGGGAAACCCTGATGCAGCGACGCCGCGTGAAGGAAGAAGTATCTCGGTATGTAAACTTCTATCAGCAGGGAAGAAGATGACGGTACCTGACTAAGAAGCCCCGGCTAACTACGTGCCAGCAGCCGCGGTAATACGTAGGGGGCAAGCGTTATCCGGATTTACTGGGTGTAAAG
SV_25	Bacteria	Firmicutes	Clostridia	Lachnospirales	Lachnospiraceae	Lachnospiraceae bacterium			AATATTGCACAATGGGGGAAACCCTGATGCAGCGACGCCGCGTGAGTGAAGAAGTATTTCGGTATGTAAAGCTCTATCAGCAGGGAAGAAAATGACGGTACCTGACCAAGAAGCCCCGGCTAACTACGTGCCAGCAGCCGCGGTAATACGTAGGGGGCAAGCGTTATCCGGATTTACTGGGTGTAAAG
SV_26	Bacteria	Firmicutes	Bacilli	Erysipelotrichales	Erysipelatoclostridiaceae	Erysipelatoclostridium	sp.		AATTTTCGGCAATGGGGGGAACCCTGACCGAGCAACGCCGCGTGAAGGAGGAAGGTCTTCGGACTGTAAACTTCTGTTATAAAGGAAGAAAGGCGGATACAGGGAATGGTATCCGAGTGACGGTACTTTATGAGGAAGCCACGGCTAACTACGTGCCAGCAGCCGCGGTAATACGTAGGTGGCAAGCG
SV_27	Bacteria	Firmicutes	Bacilli	Lactobacillales	Lactobacillaceae	Ligilactobacillus	murinus		AATCTTCCACAATGGGCGAAAGCCTGATGGAGCAACGCCGCGTGGGTGAAGAAGGTCTTCGGATCGTAAAACCCTGTTGTTAGAGAAGAAAGTGCGTGAGAGTAACTGTTCACGTTTCGACGGTATCTAACCAGAAAGCCACGGCTAACTACGTGCCAGCAGCCGCGGTAATACGTAGGTGGCAAGCG
SV_28	Bacteria	Firmicutes	Bacilli	Erysipelotrichales	Erysipelotrichaceae	Allobaculum	sp.		AATTTTCGTCAATGGGCGCAAGCCTGAACGAGCAATGCCGCGTGAGCGAAGAAGGTCTTCGGATCGTAAAACTCTGTTGCGGGGGAAAAAGGAAGGAAAGAGGAAATGCTTTTCTTTTGATGGTACCCTGCCAGAAAGTCACGGCTAACTACGTGCCAGCAGCCGCGGTAATACGTAGGTGGCAAGCG
SV_29	Bacteria	Firmicutes	Clostridia	Lachnospirales	Lachnospiraceae	Sellimonas	intestinalis		AATATTGCACAATGGGGGAAACCCTGATGCAGCGACGCCGCGTGAAGGAAGAAGTATTTCGGTATGTAAACTTCTATCAGCAGGGAAGAAGATGACGGTACCTGAGTAAGAAGCACCGGCTAAATACGTGCCAGCAGCCGCGGTAATACGTATGGTGCAAGCGTTATCCGGATTTACTGGGTGTAAAG
SV_30	Bacteria	Firmicutes	Bacilli	Erysipelotrichales	Erysipelatoclostridiaceae	Erysipelatoclostridium	sp.		AATTTTCGGCAATGGGGGGAACCCTGACCGAGCAACGCCGCGTGAAGGAGGAAGGTCTTCGGACTGTAAACTTCTGTTATAAAGGAAGAAAGACGGATAGAGGGAATGATATCCGAGTGACGGTACTTTATGAGGAAGCCACGGCTAACTACGTGCCAGCAGCCGCGGTAATACGTAGGTGGCAAGCG
SV_31	Bacteria	Bacteroidota	Bacteroidia	Bacteroidales	Muribaculaceae	Muribaculaceae bacterium			AATATTGGTCAATGGGCGGGAGCCTGAACCAGCCAAGCCGCGTGAGGGAAGAAGGCCCTACGGGTCGTAAACCTCTTTTGCCGGGGAACAAAAGCGGGTATGCATACCCGTATGAGTGTACCCGGAGAAAAAGCATCGGCTAACTCCGTGCCAGCAGCCGCGGTAATACGGAGGATGCGAGCGTTATC
SV_32	Bacteria	Firmicutes	Clostridia	Lachnospirales	Lachnospiraceae	Lachnospiraceae bacterium			GATATTGCACAATGGGGGAAACCCTGATGCAGCGACGCCGCGTGAGCGATGAAGTATTTCGGTATGTAAAGCTCTATCAGCAGGGAAGAAGATGACGGTACCTGACTAAGAAGCCCCGGCTAACTACGTGCCAGCAGCCGCGGTAATACGTAGGGGGCAAGCGTTATCCGGATTTACTGGGTGTAAAG
SV_33	Bacteria	Firmicutes	Clostridia	Lachnospirales	Lachnospiraceae	Blautia	faecis		AATATTGCACAATGGGGGAAACCCTGATGCAGCGACGCCGCGTGAAGGAAGAAGTATCTCGGTATGTAAACTTCTATCAGCAGGGAAGATAATGACGGTACCTGACTAAGAAGCCCCGGCTAACTACGTGCCAGCAGCCGCGGTAATACGTAGGGGGCAAGCGTTATCCGGATTTACTGGGTGTAAAG
SV_34	Bacteria	Firmicutes	Bacilli	Lactobacillales	Lactobacillaceae	Limosilactobacillus reuteri		HT002	AATCTTCCACAATGGGCGCAAGCCTGATGGAGCAACACCGCGTGAGTGAAGAAGGGTTTCGGCTCGTAAAGCTCTGTTGTTGGAGAAGAACGTGCGTGAGAGTAACTGTTCACGCAGTGACGGTATCCAACCAGAAAGTCACGGCTAACTACGTGCCAGCAGCCGCGGTAATACGTAGGTGGCAAGCG
SV_35	Bacteria	Firmicutes	Clostridia	Oscillospirales	Oscillospiraceae	UCG-005			AATATTGGGCAATGGGGGAAACCCTGACCCAGCAACGCCGCGTGAAGGAAGAAGGCTTTCGGGTTGTAAACTTCTTTTACCAGGGACGAAGGACGTGACGGTACCTGGAGAAAAAGCAACGGCTAACTACGTGCCAGCAGCCGCGGTAATACGTAGGTTGCAAGCGTTGTCCGGATTTACTGGGTGTA
SV_36	Bacteria	Firmicutes	Clostridia	Lachnospirales	Lachnospiraceae	Lachnospiraceae bacterium			AATATTGCACAATGGGGGAAACCCTGATGCAGCGACGCCGCGTGAGCGAAGAAGTATTTCGGTATGTAAAGCTCTATCAGCAGGGAAGAAAATGACGGTACCTGACTAAGAAGCCCCGGCTAACTACGTGCCAGCAGCCGCGGTAATACGTAGGGGGCAAGCGTTATCCGGATTTACTGGGTGTAAAG
SV_37	Bacteria	Bacteroidota	Bacteroidia	Bacteroidales	Muribaculaceae	Paramuribaculum	intestinale		AATATTGGTCAATGGGCGGGAGCCTGAACCAGCCAAGTCGCGTGAGGGATGACGGCCCTATGGGTTGTAAACCTCTTTTGCCGGGGAGCAAAGTGCCGCACGTGTGCGGTTTGGAGAGTACCCGGAGAAAAAGCATCGGCTAACTCCGTGCCAGCAGCCGCGGTAATACGGAGGATGCGAGCGTTATC
SV_38	Bacteria	Firmicutes	Clostridia	Oscillospirales	Oscillospiraceae	Oscillospiraceae bacterium			AATATTGGGCAATGGGCGCAAGCCTGACCCAGCAACGCCGCGTGAAGGAAGAAGGCTTTCGGGTTGTAAACTTCTTTTATTGGGGACGAAACAAATGACGGTACCCGATGAATAAGCTCCGGCTAACTACGTGCCAGCAGCCGCGGTAATACGTAGGGAGCAAGCGTTATCCGGATTTACTGGGTGTA
SV_39	Bacteria	Firmicutes	Bacilli	Erysipelotrichales	Erysipelotrichaceae	Turicibacter	sp.		AATCTTCGGCAATGGGCGAAAGCCTGACCGAGCAACGCCGCGTGAATGAAGAAGGCCTTCGGGTTGTAAAATTCTGTTATAAGGGAAGAAAGGTGATAGGAGGAAATGACTATCAATTGACGGTACCTTATGAGAAAGCCACGGCTAACTACGTGCCAGCAGCCGCGGTAATACGTAGGTGGCAAGCG
SV_40	Bacteria	Firmicutes	Clostridia	Lachnospirales	Lachnospiraceae	Shuttleworthia	sp.		AATATTGCACAATGGGGGAAACCCTGATGCAGCGACGCCGCGTGAGCGAAGAAGTATTTCGGTATGTAAAGCTCTATCAGCAGGGAAGAAAATGACGGTACCTGAGTAAGAAGCTCCGGCTAAATACGTGCCAGCAGCCGCGGTAATACGTATGGAGCAAGCGTTATCCGGATTTACTGGGTGTAAAG
SV_41	Bacteria	Firmicutes	Bacilli	Erysipelotrichales	Erysipelatoclostridiaceae	Coprobacillus	cateniformis		AATTTTCGGCAATGGGGGAAACCCTGACCGAGCAACGCCGCGTGAGGGAAGAAGTATTTCGGTATGTAAACCTCTGTTATAAAGGAAGAACGGTATGAATAGGAAATGATTCATAAGTGACGGTACTTTATGAGAAAGCCACGGCTAACTACGTGCCAGCAGCCGCGGTAATACGTAGGTGGCGAGCG
SV_42	Bacteria	Firmicutes	Clostridia	Lachnospirales	Lachnospiraceae	Lachnospiraceae bacterium			AATATTGCACAATGGGGGAAACCCTGATGCAGCGACGCCGCGTGAGTGAAGAAGTATTTCGGTATGTAAAGCTCTATCAGCAGGGAAGAAAATGACGGTACCTGACTAAGAAGCCCCGGCTAACTACGTGCCAGCAGCCGCGGTAATACGTAGGGGGCAAGCGTTATCCGGATTTACTGGGTGTAAAG
SV_43	Bacteria	Firmicutes	Clostridia	Lachnospirales	Lachnospiraceae	Blautia	sp.		AATATTGCACAATGGGGGAAACCCTGATGCAGCGACGCCGCGTGAAGGAAGAAGTATCTCGGTATGTAAACTTCTATCAGCAGGGAAGACAATGACGGTACCTGACTAAGAAGCCCCGGCTAACTACGTGCCAGCAGCCGCGGTAATACGTAGGGGGTAAGCGTTATCCGGATTTACTGGGTGTAAAG
SV_44	Bacteria	Firmicutes	Clostridia	Lachnospirales	Lachnospiraceae	Lachnospiraceae UCG-001			GATATTGCACAATGGGGGGAACCCTGATGCAGCGACGCCGCGTGGGTGAAGAAGCGCTCCGGCGCGTAAAGCCCTGTCAGCAGGGAAGAAGGTGACGGTACCTGACCAAGAAGCCCCGGCTAACTACGTGCCAGCAGCCGCGGTAATACGTAGGGGGCAAGCGTTATCCGGATTTACTGGGTGTAAAG
SV_45	Bacteria	Firmicutes	Bacilli	Lactobacillales	Streptococcaceae	Streptococcus	sp.		AATCTTCGGCAATGGGGGCAACCCTGACCGAGCAACGCCGCGTGAGTGAAGAAGGTTTTCGGATCGTAAAGCTCTGTTGTAAGAGAAGAACGGGTATGAGAGTGGAAAGTTCATACTGTGACGGTATCTTACCAGAAAGGGACGGCTAACTACGTGCCAGCAGCCGCGGTAATACGTAGGTCCCGAGC
SV_46	Bacteria	Firmicutes	Clostridia	Lachnospirales	Lachnospiraceae	Frisingicoccus	caecimuris		AATATTGCACAATGGGGGAAACCCTGATGCAGCGACGCCGCGTGAAGGAAGACGTATTTCGGTATGTAAACTTCTATCAGCAAGGAAGATGATGACGGTACTTGACTAAGAAGCCCCGGCTAACTACGTGCCAGCAGCCGCGGTAATACGTAGGGGGCAAGCGTTATCCGGATTTACTGGGTGTAAAG
SV_47	Bacteria	Bacteroidota	Bacteroidia	Bacteroidales	Muribaculaceae	Muribaculaceae bacterium			AATATTGGTCAATGGGCGCGAGCCTGAACCAGCCAAGTCGCGTGAGGGATGACGGCCCTACGGGTTGTAAACCTCTTTTGTCGGGGAGCAAATTCCGCCACGTGTGGCGGAGTCGAGAGTACCCGAAGAAAAAGCATCGGCTAACTCCGTGCCAGCAGCCGCGGTAATACGGAGGATGCGAGCGTTAT
SV_48	Bacteria	Firmicutes	Bacilli	Erysipelotrichales	Erysipelatoclostridiaceae	Erysipelatoclostridium	sp.		TGTGGTGAAAGACTGAAGCTTAACTTCAGTAAGCCATAGAAACCGGGCAGCTGGAGTGCAGGAGAGGATCGTGGAATTCCATGTGTAGCGGTGAAATGCGTAGATATATGGAGGAACACCAGTGGCGAAGGCGACGATCTGGCCTGTAACTGACGCTCAGTCCCGAAAGCGTGGGGAGCAAATAGGAT
SV_49	Bacteria	Bacteroidota	Bacteroidia	Bacteroidales	Muribaculaceae	Muribaculaceae bacterium			AATATTGGTCAATGGGCGGGAGCCTGAACCAGCCAAGCCGCGTGAGGGAAGAAGGCCCTACGGGTCGTAAACCTCTTTTGCCGGGGAACAAAAGCGGGTATGTATACCCGTATGAGTGTACCCGGAGAAAAAGCATCGGCTAACTCCGTGCCAGCAGCCGCGGTAATACGGAGGATGCGAGCGTTATC
SV_50	Bacteria	Firmicutes	Clostridia	Lachnospirales	Lachnospiraceae	Blautia	sp.		AATATTGCACAATGGGGGAAACCCTGATGCAGCGACGCCGCGTGAAGGAAGAAGTATCTCGGTATGTAAACTTCTATCAGCAGGGAAGAGATTGACGGTACCTGACTAAGAAGCCCCGGCTAACTACGTGCCAGCAGCCGCGGTAATACGTAGGGGGCAAGCGTTATCCGGATTTACTGGGTGTAAAG
SV_51	Bacteria	Bacteroidota	Bacteroidia	Bacteroidales	Muribaculaceae	Muribaculaceae bacterium			AATATTGGTCAATGGGCGAGAGCCTGAACCAGCCAAGCCGCGTGAGGGAGGAAGGCCCTACGGGTCGTAAACCTCTTTTGCCGGGGAACAAAAGCGGGTATGTATACCCGTATGAGTGTACCCGGAGAAAAAGCATCGGCTAACTCCGTGCCAGCAGCCGCGGTAATACGGAGGATGCGAGCGTTATC
SV_52	Bacteria	Firmicutes	Clostridia	Oscillospirales	Oscillospiraceae	UCG-005			AATATTGGGCAATGGGGGAAACCCTGACCCAGCAACGCCGCGTGAAGGAAGAAGGCCTTCGGGTTGTAAACTTCTTTTACCAGGGACGAAGGACGTGACGGTACCTGGAGAAAAAGCCACGGCTAACTACGTGCCAGCAGCCGCGGTAATACGTAGGTGGCAAGCGTTGTCCGGATTTACTGGGTGTA
SV_53	Bacteria	Firmicutes	Clostridia	Oscillospirales	Ruminococcaceae	Ruminococcaceae bacterium			AATATTGCACAATGGGCGAAAGCCTGATGCAGCGATGCCGCGTGAGGGAAGAAGGTTTTAGGATTGTAAACCTCTGTCTTCAGGGACGATAATGACGGTACCTGAGGAGGAAGCTCCGGCTAACTACGTGCCAGCAGCCGCGGTAATACGTAGGGAGCGAGCGTTGTCCGGAATTACTGGGTGTAAAG
SV_54	Bacteria	Firmicutes	Clostridia	Oscillospirales	Oscillospiraceae	NK4A214 group			AATATTGGGCAATGGGCGAAAGCCTGACCCAGCAACGCCGCGTGAAGGAAGAAGGCCTTCGGGTTGTAAACTTCTTTTAAGAGGGACGAAGAAAGTGACGGTACCTCTTGAATAAGCCACGGCTAACTACGTGCCAGCAGCCGCGGTAATACGTAGGTGGCGAGCGTTATCCGGATTTACTGGGTGTA
SV_55	Bacteria	Firmicutes	Clostridia	Peptostreptococcales-Tissierellales	Peptostreptococcaceae	NA			AATATTGCACAATGGGCGAAAGCCTGATGCAGCAACGCCGCGTGAGCGATGAAGGCCTTCGGGTCGTAAAGCTCTGTCCTTAAGGAAGATAATGACGGTACTTGAGGAGGAAGCCCCGGCTAACTACGTGCCAGCAGCCGCGGTAATACGTAGGGGGCTAGCGTTATCCGGAATTACTGGGCGTAAAG
SV_56	Bacteria	Firmicutes	Clostridia	Oscillospirales	Oscillospiraceae	Acetivibrio	sp.	Clostridia UCG-014	AATATTGCGCAATGGAGGAAACTCTGACGCAGTGACGCCGCGTGCAGGAAGAAGGTTTTCGGATTGTAAACTGCTTTAGACAGGGAAGAAAAAAGACAGTACCTGTAGAATAAGCTCCGGCTAACTACGTGCCAGCAGCCGCGGTAATACGTAGGGAGCAAGCGTTATCCGGATTTATTGGGTGTAAA
SV_57	Bacteria	Firmicutes	Bacilli	Erysipelotrichales	Erysipelotrichaceae	Longicatena	caecimuris	Faecalitalea	AATTTTCGTCAATGGGGGGAACCCTGAACGAGCAATGCCGCGTGTGTGAAGAAGGTCTTCGGATCGTAAAGCACTGTTGTAAGTGAAGAATGCCACATAGAGGAAATGCTATGTGGGTGACGGTAGCTTACCAGAAAGCCACGGCTAACTACGTGCCAGCAGCCGCGGTAATACGTAGGTGGCAAGCG
SV_58	Bacteria	Firmicutes	Bacilli	Erysipelotrichales	Erysipelatoclostridiaceae	Longibaculum	muris	Candidatus Stoquefichus	AATTTTCGGCAATGGGCGAAAGCCTGACCGAGCAACGCCGCGTGAGGGAGGAAGTATTTCGGTATGTAAACCTCTGTTATAAAGGAAGAACGGCGCATGTAGGGAATGACATGCGAGTGACGGTACTTTATGAGAAAGCCACGGCTAACTACGTGCCAGCAGCCGCGGTAATACGTAGGTGGCGAGCG
SV_59	Bacteria	Firmicutes	Clostridia	Lachnospirales	Lachnospiraceae	Blautia	sp.		AATATTGCACAATGGGGGAAACCCTGATGCAGCGACGCCGCGTGAAGGAAGAAGTATCTCGGTATGTAAACTTCTATCAGCAGGGAAGAAATTGACGGTACCTGACTAAGAAGCCCCGGCTAACTACGTGCCAGCAGCCGCGGTAATACGTAGGGGGCAAGCGTTATCCGGATTTACTGGGTGTAAAG
SV_60	Bacteria	Firmicutes	Clostridia	Lachnospirales	Lachnospiraceae	Lachnospiraceae NK4A136 group			GATATTGGACAATGGGGGGAACCCTGATCCAGCGACGCCGCGTGAGTGAAGAAGTATCTCGGTATGTAAAGCTCTATCAGCAGGGAAGAAAGAAATGACGGTACCTGAGTAAGAAGCCCCGGCTAACTACGTGCCAGCAGCCGCGGTAATACGTAGGGGGCAAGCGTTATCCGGAATTACTGGGTGTA
SV_61	Bacteria	Firmicutes	Clostridia	Clostridiales	Clostridiaceae	Clostridium	sp.	Oscillospiraceae	AATATTGGGCAATGGGCGCAAGCCTGACCCAGCAACGCCGCGTGAAGGAAGAAGGCTTTCGGGTTGTAAACTTCTTTTCTGAGGGACGATAGTGACGGTACCTCAGGAATAAGCCACGGCTAACTACGTGCCAGCAGCCGCGGTAATACGTAGGTGGCAAGCGTTATCCGGATTTACTGGGTGTAAAG
SV_62	Bacteria	Proteobacteria	Gammaproteobacteria	Enterobacterales	Enterobacteriaceae	Citrobacter	freundii		AATATTGCACAATGGGCGCAAGCCTGATGCAGCCATGCCGCGTGTATGAAGAAGGCCTTCGGGTTGTAAAGTACTTTCAGCGAGGAGGAAGGCGTTGTGGTTAATAACCGCAGCGATTGACGTTACTCGCAGAAGAAGCACCGGCTAACTCCGTGCCAGCAGCCGCGGTAATACGGAGGGTGCAAGCG
SV_63	Bacteria	Firmicutes	Clostridia	Peptostreptococcales-Tissierellales	Peptostreptococcaceae	Terrisporobacter	muris	Clostridioides	AATATTGCACAATGGGCGAAAGCCTGATGCAGCAACGCCGCGTGAGTGATGAAGGCCTTCGGGTCGTAAAACTCTGTCCTCAAGGAAGATAATGACGGTACTTGAGGAGGAAGCCCCGGCTAACTACGTGCCAGCAGCCGCGGTAATACGTAGGGGGCTAGCGTTATCCGGATTTACTGGGCGTAAAG
SV_64	Bacteria	Firmicutes	Clostridia	Lachnospirales	Lachnospiraceae	Anaerobutyricum	hallii	[Eubacterium] hallii group	AATATTGCACAATGGGGGAAACCCTGATGCAGCAACGCCGCGTGAGTGAAGAAGTATTTCGGTATGTAAAGCTCTATCAGCAGGGAAGATAATGACGGTACCTGACTAAGAAGCTCCGGCTAAATACGTGCCAGCAGCCGCGGTAATACGTATGGAGCAAGCGTTATCCGGATTTACTGGGTGTAAAG
SV_65	Bacteria	Firmicutes	Clostridia	Lachnospirales	Lachnospiraceae	Sellimonas	intestinalis		AATATTGCACAATGGGGGAAACCCTGATGCAGCGACGCCGCGTGAAGGAAGAAGTATTTCGGTATGTAAACTTCTATCAGCAGGGAAGAAAATGACGGTACCTGAGTAAGAAGCACCGGCTAAATACGTGCCAGCAGCCGCGGTAATACGTATGGTGCAAGCGTTATCCGGATTTACTGGGTGTAAAG
SV_66	Bacteria	Firmicutes	Clostridia	Lachnospirales	Lachnospiraceae	Eisenbergiella	sp.		GATATTGCACAATGGGGGGAACCCTGATGCAGCGACGCCGCGTGGGTGAAGAAGCGCCTCGGCGCGTAAAGCCCTGTCAGCAGGGAAGAAAATGACGGTACCTGAAGAAGAAGCCCCGGCTAACTACGTGCCAGCAGCCGCGGTAATACGTAGGGGGCAAGCGTTATCCGGATTTACTGGGTGTAAAG
SV_67	Bacteria	Proteobacteria	Gammaproteobacteria	Enterobacterales	Enterobacteriaceae	Enterobacter	hormaechei		AATATTGCACAATGGGCGCAAGCCTGATGCAGCCATGCCGCGTGTATGAAGAAGGCCTTCGGGTTGTAAAGTACTTTCAGCGGGGAGGAAGGCGACAAGGTTAATAACCTTGGCGATTGACGTTACCCGCAGAAGAAGCACCGGCTAACTCCGTGCCAGCAGCCGCGGTAATACGGAGGGTGCAAGCG
SV_68	Bacteria	Firmicutes	Clostridia	Oscillospirales	Oscillospiraceae	Acetivibrio	sp.	Clostridia UCG-014	AATATTGCGCAATGGAGGAAACTCTGACGCAGTGACGCCGCGTATAGGAAGAAGGTTTTCGGATTGTAAACTATTGTCGTTAGGGAAGAGAAAGGACAGTACCTAAGGAGGAAGCTCCGGCTAACTACGTGCCAGCAGCCGCGGTAATACGTAGGGAGCGAGCGTTATCCGGAATTATTGGGTGTAAA
SV_69	Bacteria	Firmicutes	Clostridia	Peptostreptococcales-Tissierellales	Peptostreptococcaceae	Clostridium	sp.	Paeniclostridium	AATATTGCACAATGGGCGAAAGCCTGATGCAGCAACGCCGCGTGAGCGATGAAGGCCTTCGGGTCGTAAAGCTCTGTCCTCGAGGAAGATAATGACGGTACTTGAGGAGGAAGCCCCGGCTAACTACGTGCCAGCAGCCGCGGTAATACGTAGGGGGCTAGCGTTATCCGGAATTACTGGGCGTAAAG
SV_70	Bacteria	Firmicutes	Clostridia	Lachnospirales	Lachnospiraceae	Lachnospiraceae bacterium		Shuttleworthia	AATATTGCACAATGGGGGAAACCCTGATGCAGCGACGCCGCGTGAGCGAAGAAGTATTTCGGTATGTAAAGCTCTATCAGCAGGGAAGAAATTGACGGTACCTGAGTAAGAAGCTCCGGCTAAATACGTGCCAGCAGCCGCGGTAATACGTATGGAGCAAGCGTTATCCGGATTTACTGGGTGTAAAG
SV_71	Bacteria	Firmicutes	Clostridia	Oscillospirales	Oscillospiraceae	Oscillospiraceae bacterium			AATATTGGGCAATGGGCGCAAGCCTGACCCAGCAACGCCGCGTGAAGGAAGAAGGCTTTCGGGTTGTAAACTTCTTTTATCAGGGACGAAACAAATGACGGTACCTGATGAATAAGCTCCGGCTAACTACGTGCCAGCAGCCGCGGTAATACGTAGGGAGCAAGCGTTATCCGGATTTACTGGGTGTA
SV_72	Bacteria	Actinobacteriota	Actinobacteria	Corynebacteriales	Corynebacteriaceae	Corynebacterium	amycolatum		AATATTGCACAATGGGCGGAAGCCTGATGCAGCGACGCCGCGTGGGGGATGACGGCCTTCGGGTTGTAAACTCCTTTCACCATCGACGAAGGGTTTCTGACGGTAGATGGAGAAGAAGCACCGGCTAACTACGTGCCAGCAGCCGCGGTAATACGTAGGGTGCGAGCGTTGTCCGGAATTACTGGGCG
SV_73	Bacteria	Firmicutes	Clostridia	Oscillospirales	Ruminococcaceae	Incertae Sedis			GATATTGGTCAATGGGGGGAACCCTGAACCAGCAACGCCGCGTGAGGGAAGACGGTTTTCGGATTGTAAACCTCTGTCCTCTGTGAAGATAATGACGGTAGCAGAGGAGGAAGCTCCGGCTAACTACGTGCCAGCAGCCGCGGTAATACGTAGGGAGCGAGCGTTGTCCGGATTTACTGGGTGTAAAG
SV_74	Bacteria	Bacteroidota	Bacteroidia	Bacteroidales	Muribaculaceae	Paramuribaculum	intestinale		AATATTGGTCAATGGGCGGGAGCCTGAACCAGCCAAGTCGCGTGAGGGATGACGGTCCTATGGGTTGTAAACCTCTTTTGCCGGGGAGCAAAGTGCCGCACGTGTGCGGTTTGGAGAGTACCCGGAGAAAAAGCATCGGCTAACTCCGTGCCAGCAGCCGCGGTAATACGGAGGATGCGAGCGTTATC
SV_75	Bacteria	Firmicutes	Clostridia	Oscillospirales	Oscillospiraceae	Colidextribacter	sp.		AATATTGGGCAATGGGCGCAAGCCTGACCCAGCAACGCCGCGTGAAGGAAGAAGGCTTTCGGGTTGTAAACTTCTTTTCTCAGGGACGAAGCAAGTGACGGTACCTGAGGAATAAGCCACGGCTAACTACGTGCCAGCAGCCGCGGTAATACGTAGGTGGCAAGCGTTATCCGGATTTACTGGGTGTA
SV_76	Bacteria	Firmicutes	Clostridia	Oscillospirales	Oscillospiraceae	Acetivibrio	sp.	Clostridia UCG-014	AATATTGCACAATGGAGGAAACTCTGATGCAGTGACGCCGCGTGCAGGAAGAAGGTTTTCGGATTGTAAACTGCTTTAGATAGGGAAGATAAAAGACTGTACCTATAGAATAAGCTCCGGCTAACTACGTGCCAGCAGCCGCGGTAATACGTAGGGAGCAAGCGTTATCCGGATTTATTGGGTGTAAA
SV_77	Bacteria	Firmicutes	Bacilli	Erysipelotrichales	Erysipelotrichaceae	Faecalibaculum	rodentium		AATTTTCGTCAATGGGCGCAAGCCTGAACGAGCGATGCCGCGTGAGTGAAGAAGGCCTTCGGGTCGTAAAGCTCTGTTGCGGGGGAAAAAAGGCAGCATCAGGAAATGGGTGCTGACTGATGGTGCCCCGCCAGAAAGTCACGGCTAACTACGTGCCAGCAGCCGCGGTAATACGTAGGTGGCGAGCG
SV_78	Bacteria	Firmicutes	Clostridia	Lachnospirales	Lachnospiraceae	Lachnospiraceae bacterium			AATATTGCACAATGGGGGAAACCCTGATGCAGCGACGCCGCGTGAGTGAAGAAGTATTTCGGTATGTAAAGCTCTATCAGCAGGGAAGAAAGTGACGGTACCTGACTAAGAAGCCCCGGCTAACTACGTGCCAGCAGCCGCGGTAATACGTAGGGGGCAAGCGTTATCCGGATTTACTGGGTGTAAAG
SV_79	Bacteria	Firmicutes	Clostridia	Oscillospirales	Oscillospiraceae	UCG-002			AATATTGGGCAATGGGCGCAAGCCTGACCCAGCAACGCCGCGTGAAGGAAGAAGGCTTTCGGGTTGTAAACTTCTTTTGTCAGGGAAGAGCAGAAGACGGTACCTGACGAATAAGCCACGGCTAACTACGTGCCAGCAGCCGCGGTAATACGTAGGTGGCAAGCGTTGTCCGGATTTACTGGGTGTAA
SV_80	Bacteria	Firmicutes	Clostridia	Oscillospirales	Oscillospiraceae	Acetivibrio	sp.	Clostridia UCG-014	AATATTGCACAATGGAGGAAACTCTGATGCAGTGACGCCGCGTGCAGGAAGAAGGTTTTCGGATTGTAAACTGCTTTAGACAGGGAAGAAGAAAGACAGTACCTGTAGAATAAGCTCCGGCTAACTACGTGCCAGCAGCCGCGGTAATACGTAGGGAGCAAGCGTTATCCGGATTTATTGGGTGTAAA
SV_81	Bacteria	Firmicutes	Clostridia	Lachnospirales	Lachnospiraceae	Pseudobutyrivibrio	sp.	Shuttleworthia	AATATTGCACAATGGGCGCAAGCCTGATGCAGCGACGCCGCGTGAGCGAAGAAGTATTTCGGTATGTAAAGCTCTATCAGCAGGGAAGAAAATGACGGTACCTGACTAAGAAGCTCCGGCTAAATACGTGCCAGCAGCCGCGGTAATACGTATGGAGCAAGCGTTATCCGGATTTACTGGGTGTAAAG
SV_82	Bacteria	Firmicutes	Bacilli	Erysipelotrichales	Erysipelatoclostridiaceae	Thomasclavelia	ramosa	Erysipelatoclostridium	AATTTTCGGCAATGGGGGAAACCCTGACCGAGCAACGCCGCGTGAAGGAAGAAGGTTTTCGGATTGTAAACTTCTGTTATAAAGGAAGAACGGCGGCTACAGGAAATGGTAGCCGAGTGACGGTACTTTATTAGAAAGCCACGGCTAACTACGTGCCAGCAGCCGCGGTAATACGTAGGTGGCAAGCG
SV_83	Bacteria	Firmicutes	Clostridia	Lachnospirales	Lachnospiraceae	Anaerobutyricum	hallii	[Eubacterium] hallii group	AATATTGCACAATGGGGGGAACCCTGATGCAGCAACGCCGCGTGAGTGAAGAAGTATTTCGGTATGTAAAGCTCTATCAGCAGGGAAGATAATGACGGTACCTGACTAAGAAGCTCCGGCTAAATACGTGCCAGCAGCCGCGGTAATACGTATGGAGCAAGCGTTATCCGGATTTACTGGGTGTAAAG
SV_84	Bacteria	Firmicutes	Clostridia	Oscillospirales	Oscillospiraceae	Oscillospiraceae bacterium			AATATTGGGCAATGGGGGAAACCCTGACCCAGCGACGCCGCGTGAGGGATGAAGGTTTTCGGATTGTAAACCTCTGTCTTCGGGGACGAAAAAATGACGGTACCCGAGGAGGAAGCCACGGCTAACTACGTGCCAGCAGCCGCGGTAATACGTAGGTGGCAAGCGTTGTCCGGAATTACTGGGTGTAA
SV_85	Bacteria	Proteobacteria	Gammaproteobacteria	Enterobacterales	Enterobacteriaceae	Enterobacter	sp.		AATATTGCACAATGGGCGCAAGCCTGATGCAGCCATGCCGCGTGTATGAAGAAGGCCTTCGGGTTGTAAAGTACTTTCAGCGGGGAGGAAGGCGACAAGGTTAATAACCTTGTCGATTGACGTTACCCGCAGAAGAAGCACCGGCTAACTCCGTGCCAGCAGCCGCGGTAATACGGAGGGTGCAAGCG
SV_86	Bacteria	Actinobacteriota	Actinobacteria	Bifidobacteriales	Bifidobacteriaceae	Bifidobacterium	pseudolongum		AATATTGCACAATGGGCGCAAGCCTGATGCAGCGACGCCGCGTGCGGGATGGAGGCCTTCGGGTTGTAAACCGCTTTTGTTCAAGGGCAAGGCACGGTCTTTGGCCGTGTTGAGTGGATTGTTCGAATAAGCACCGGCTAACTACGTGCCAGCAGCCGCGGTAATACGTAGGGTGCAAGCGTTATCCG
SV_87	Bacteria	Firmicutes	Bacilli	Erysipelotrichales	Erysipelatoclostridiaceae	Thomasclavelia	ramosa	Erysipelatoclostridium	AATTTTCGGCAATGGGGGGAACTCTGACCGAGCAACGCCGCGTGAAGGAGGAAGGTCTTTGGACTGTAAACTTCTGTTATAAAGGAAGAAAGGCGGATACAGGGAATGGTATCCGAGTGACGGTACTTTATGAGGAAGCCACGGCTAACTACGTGCCAGCAGCCGCGGTAATACGTAGGTGGCAAGCG
SV_88	Bacteria	Firmicutes	Bacilli	Erysipelotrichales	Erysipelotrichaceae	Holdemania	filiformis		AATTTTCGGCAATGGGCGAAAGCCTGACCGAGCAACGCCGCGTGAGTGAAGAAGGCCTTCGGGTTGTAAAGCTCTGTTGTGAAGGAAGAACGGCTCATACAGGGAATGGTATGGGAGTGACGGTACTTTACCAGAAAGCCACGGCTAACTACGTGCCAGCAGCCGCGGTAATACGTAGGTGGCGAGCG
SV_89	Bacteria	Firmicutes	Clostridia	NA	NA	NA			AATATTGCGCAATGGGGGGAACCCTGACGCAGCAACGCCGCGTGAAGGAAGACGGTTTTCGGATTGTAAACTTCAGCAAGCAGGGAAGAAAGAAATGACGGTACCTGAACAAAAGCCACGGCTAACTACGTGCCAGCAGCCGCGGTAATACGTAGGTGGCAAGCGTTGTCCGGATTTACTGGGTGTAA
SV_90	Bacteria	Firmicutes	Clostridia	Oscillospirales	Ruminococcaceae	Ruthenibacterium	lactatiformans	UBA1819	AATATTGCACAATGGGGGAAACCCTGATGCAGCGACGCCGCGTGGAGGAAGAAGGTCTTCGGATTGTAAACTCCTGTCCCAGGGGACGATAATGACGGTACCCTGGGAGGAAGCACCGGCTAACTACGTGCCAGCAGCCGCGGTAAAACGTAGGGTGCAAGCGTTGTCCGGAATTACTGGGTGTAAAG
SV_91	Bacteria	Firmicutes	Clostridia	Lachnospirales	Lachnospiraceae	Lachnospiraceae bacterium			AATATTGCACAATGGGGGAAACCCTGATGCAGCGACGCCGCGTGAGCGAAGAAGTATTTCGGTACGTAAAGCTCTATCAGCAGGGAAGAAAATGACGGTACCTGACTAAGAAGCCCCGGCTAACTACGTGCCAGCAGCCGCGGTAATACGTAGGGGGCAAGCGTTATCCGGATTTACTGGGTGTAAAG
SV_92	Bacteria	Firmicutes	Clostridia	Lachnospirales	Lachnospiraceae	Lachnospiraceae bacterium			AATATTGCACAATGGGGGAAACCCTGATGCAGCGACGCCGCGTGAAGGAAGAAGTATCTTGGTATGTAAACTTCTATCAGCAGGGAAGAAGATGACGGTACCTGACTAAGAAGCCCCGGCTAACTACGTGCCAGCAGCCGCGGTAATACGTAGGGGGCAAGCGTTATCCGGATTTACTGGGTGTAAAG
SV_93	Bacteria	Proteobacteria	Gammaproteobacteria	Enterobacterales	Enterobacteriaceae	Enterobacter	asburiae		AATATTGCACAATGGGCGCAAGCCTGATGCAGCCATGCCGCGTGTATGAAGAAGGCCTTCGGGTTGTAAAGTACTTTCAGCGGGGAGGAAGGTGTTGAGGTTAATAACCTCAGCAATTGACGTTACCCGCAGAAGAAGCACCGGCTAACTCCGTGCCAGCAGCCGCGGTAATACGGAGGGTGCAAGCG
SV_94	Bacteria	Firmicutes	Clostridia	Lachnospirales	Lachnospiraceae	[Ruminococcus] torques group			AATATTGCACAATGGGGGAAACCCTGATGCAGCGACGCCGCGTGAGCGAAGAAGTATTTCGGTATGTAAAGCTCTATCAGCAGGGAAGAAAAATGACGGTACCTGACTAAGAAGCACCGGCTAAATACGTGCCAGCAGCCGCGGTAATACGTATGGTGCAAGCGTTATCCGGATTTACTGGGTGTAAA
SV_95	Bacteria	Firmicutes	Bacilli	Lactobacillales	Lactobacillaceae	HT002			AATCTTCCACAATGGGCGCAAGCCTGATGGAGCAACACCGCGTGAGTGAAGAAGGGTTTCGACTCGTAAAGCTCTGTTGTTGGAGAAGAACGTGCGTGAGAGTAACTGTTCACGCAGTGACGGTATCCAACCAGAAAGTCACGGCTAACTACGTGCCAGCAGCCGCGGTAATACGTAGGTGGCAAGCG
SV_96	Bacteria	Firmicutes	Clostridia	Eubacteriales	Eubacteriales Family XIII	Hominibacterium	faecale	Anaerovoracaceae	AATATTGCACAATGGGGGAAACCCTGATGCAGCAACGCCGCGTGAGCGAAGAAGGCCTTTGGGTCGTAAAGCTCTGTCCTTGGGGAAGAAAAAATGACGGTACCCAAGGAGGAAGCCCCGGCTAACTACGTGCCAGCAGCCGCGGTAATACGTAGGGGGCAAGCGTTATCCGGAATTATTGGGCGTAA
SV_97	Bacteria	Firmicutes	Clostridia	Peptococcales	Peptococcaceae	Peptococcaceae bacterium			AATCTTCCGCAATGGGCGAAAGCCTGACGGAGCAATGCCGCGTGAGTGAAGAAGGCCTTCGGGTTGTAAAACTCTGTCCTTATCGAAGAGAGGTAGGTATGTGAATAATGTACCTATAGGACGGTAGATAAGGAGGAAGCCCCGGCTAACTACGTGCCAGCAGCCGCGGTAATACGTAGGGGGCGAGC
SV_98	Bacteria	Firmicutes	Bacilli	Lactobacillales	Streptococcaceae	Streptococcus	parasanguinis		AATCTTCGGCAATGGACGGAAGTCTGACCGAGCAACGCCGCGTGAGTGAAGAAGGTTTTCGGATCGTAAAGCTCTGTTGTAAGAGAAGAACGAGTGTGAGAGTGGAAAGTTCACACTGTGACGGTAACTTACCAGAAAGGGACGGCTAACTACGTGCCAGCAGCCGCGGTAATACGTAGGTCCCGAGC
SV_99	Bacteria	Firmicutes	Clostridia	Oscillospirales	Oscillospiraceae	Oscillibacter	sp.		AATATTGGGCAATGGACGCAAGTCTGACCCAGCAACGCCGCGTGAAGGAAGAAGGCTTTCGGGTTGTAAACTTCTTTTAAGGGGGAAGAGCAGAAGACGGTACCCCTTGAATAAGCCACGGCTAACTACGTGCCAGCAGCCGCGGTAATACGTAGGTGGCAAGCGTTGTCCGGATTTACTGGGTGTAA
SV_100	Bacteria	Firmicutes	Clostridia	Lachnospirales	Lachnospiraceae	Lachnospiraceae UCG-010			AATATTGCACAATGGGGGAAACCCTGATGCAGCAACGCCGCGTGAAGGATGAAGGTTTTCGGATCGTAAACTTCTATCAACAGGGACGAAACAAATGACGGTACCTGAATAAGAAGCCCCGGCTAACTACGTGCCAGCAGCCGCGGTAATACGTAGGGGGCAAGCGTTATCCGGAATTACTGGGTGTA
SV_101	Bacteria	Deferribacterota	Deferribacteres	Deferribacterales	Deferribacteraceae	Mucispirillum	schaedleri		AATTTTGCGCAATGCTCGTAAGAGTGACGCAGCGACGCCGCGTGAATGACGAAGGCCTTCGGGTCGTAAAGTTCTTTCGACAGGGAAGAAAATGCCTATAAGTAACTGTGTATGTATTGACGGTACCTGTATAAGCAGCCCCGGCTAACTCCGTGCCAGCAGCCGCGGTAATACGGAGGGGGCGAGCG
SV_102	Bacteria	Actinobacteriota	Actinobacteria	Bifidobacteriales	Bifidobacteriaceae	Bifidobacterium	animalis subsp. lactis		AATATTGCACAATGGGCGCAAGCCTGATGCAGCGACGCCGCGTGCGGGATGGAGGCCTTCGGGTTGTAAACCGCTTTTGTTCAAGGGCAAGGCACGGCTTCGGGCCGTGTTGAGTGGATTGTTCGAATAAGCACCGGCTAACTACGTGCCAGCAGCCGCGGTAATACGTAGGGTGCGAGCGTTATCCG
SV_103	Bacteria	Actinobacteriota	Coriobacteriia	Coriobacteriales	Eggerthellaceae	Adlercreutzia	equolifaciens		AATTTTGCGCAATGGGGGAAACCCTGACGCAGCAACGCCGCGTGCGGGACGAAGGCCTTCGGGTTGTAAACCGCTTTCAGCAGGGAAGACATAGACGGTACCTGCAGAAGAAGCTCCGGCTAACTACGTGCCAGCAGCCGCGGTAATACGTAGGGGGCGAGCGTTATCCGGATTCATTGGGCGTAAAG
SV_104	Bacteria	Firmicutes	Clostridia	Clostridiales	Clostridiaceae	Clostridium	sp.		AATATTGCACAATGGGGGAAACCCTGATGCAGCAACGCCGCGTGAGTGATGACGGCCTTCGGGTTGTAAAGCTCTGTCTTCAGGGACGATAATGACGGTACCTGAGGAGGAAGCCACGGCTAACTACGTGCCAGCAGCCGCGGTAATACGTAGGTGGCAAGCGTTGTCCGGATTTACTGGGCGTAAAG
SV_105	Bacteria	Proteobacteria	Gammaproteobacteria	Enterobacterales	Enterobacteriaceae	Raoultella	ornithinolytica		AATATTGCACAATGGGCGCAAGCCTGATGCAGCCATGCCGCGTGTATGAAGAAGGCCTTCGGGTTGTAAAGTACTTTCAGCGAGGAGGAAGGCATTAAGGTTAATAACCTTAGTGATTGACGTTACTCGCAGAAGAAGCACCGGCTAACTCCGTGCCAGCAGCCGCGGTAATACGGAGGGTGCAAGCG
SV_106	Bacteria	Firmicutes	Clostridia	Oscillospirales	Oscillospiraceae	Oscillospiraceae bacterium			AATATTGGGCAATGGGCGCAAGCCTGACCCAGCGACGCCGCGTGAGGGAAGACGGTCTTCGGATTGTAAACCTCTTTCAGCAGGGAAGACAAAAGGACGGTACCTGCAGAAGAAGCCACGGCTAACTACGTGCCAGCAGCCGCGGTAATACGTAGGTGGCAAGCGTTATCCGGAATTACTGGGTGTAA
SV_107	Bacteria	Actinobacteriota	Coriobacteriia	Coriobacteriales	Eggerthellaceae	Adlercreutzia	equolifaciens		AATTTTGCGCAATGGGGGGAACCCTGACGCAGCAACGCCGCGTGCGGGACGAAGGCCTTCGGGTTGTAAACCGCTTTCAGCAGGGAAGATTCAGACGGTACCTGCAGAAGAAGCTCCGGCTAACTACGTGCCAGCAGCCGCGGTAATACGTAGGGGGCGAGCGTTATCCGGATTCATTGGGCGTAAAG
SV_108	Bacteria	Firmicutes	Clostridia	Oscillospirales	Oscillospiraceae	Oscillobacter	sp.		AATATTGGGCAATGGGCGCAAGCCTGACCCAGCAACGCCGCGTGAAGGAAGAAGGCTTTCGGGTTGTAAACTTCTTTTAAGAGGGAAGAGCAGAAGACGGTACCTCTTGAATAAGCCACGGCTAACTACGTGCCAGCAGCCGCGGTAATACGTAGGTGGCAAGCGTTGTCCGGATTTACTGGGTGTAA
SV_109	Bacteria	Actinobacteriota	Coriobacteriia	Coriobacteriales	Eggerthellaceae	Adlercreutzia	caecimuris	Enterorhabdus	AATTTTGCGCAATGGGGGAAACCCTGACGCAGCAACGCCGCGTGCGGGACGAAGGCCCTCGGGTCGTAAACCGCTTTCAGCAGGGAAGACCACGACGGTACCTGCAGAAGAAGCTCCGGCTAACTACGTGCCAGCAGCCGCGGTAATACGTAGGGGGCGAGCGTTATCCGGATTCATTGGGCGTAAAG
SV_110	Bacteria	Firmicutes	Clostridia	Peptostreptococcales-Tissierellales	Anaerovoracaceae	Ihubacter	sp.	[Eubacterium] nodatum group	AATATTGCACAATGGGCGAAAGCCTGATGCAGCAACGCCGCGTGAAGGAAGAAGGCCTTCGGGTCGTAAACTTCTGTCCTTGGGGAAGAAGAACTGACGGTACCCAAGGAGGAAGCCCCGGCTAACTACGTGCCAGCAGCCGCGGTAATACGTAGGGGGCAAGCGTTATCCGGAATTATTGGGCGTAA
SV_111	Bacteria	Firmicutes	Bacilli	Lactobacillales	Streptococcaceae	Streptococcus	sp.		AATCTTCGGCAATGGGGGCAACCCTGACCGAGCAACGCCGCGTGAGTGAAGAAGGTTTTCGGATCGTAAAGCTCTGTTGTAAGAAAAGAACGGGTATGAGAGTGGAAAGTTCATACTGTGACGGTATCTTACCAGAAAGGGACGGCTAACTACGTGCCAGCAGCCGCGGTAATACGTAGGTCCCGAGC
SV_112	Bacteria	Bacteroidota	Bacteroidia	Bacteroidales	Muribaculaceae	Muribaculaceae bacterium			AATATTGGTCAATGGCCGGAAGGCTGAACCAGCCAAGTCGCGTGAGGGAATAAGGCCCTATGGGTCGTAAACCTCTTTTGTCAGGGAGCAAAGGCGTCCACGTGTGGACGAGAGGAGAGTACCTGAAGAAAAAGCATCGGCTAACTCCGTGCCAGCAGCCGCGGTAATACGGAGGATGCGAGCGTTAT
SV_113	Bacteria	Firmicutes	Clostridia	Lachnospirales	Lachnospiraceae	Blautia	sp.		AATATTGCACAATGGGGGAAACCCTGATGCAGCGACGCCGCGTGAAGGAAGAAGTATCTCGGTATGTAAACTTCTATCAGCAGGGAAGATAATGACGGTACCTGACTAAGAAGCCCTGGCTAACTACGTGCCAGCAGCCGCGGTAATACGTAGGGGGCAAGCGTTATCCGGATTTACTGGGTGTAAAG
SV_114	Bacteria	Firmicutes	Bacilli	Lactobacillales	Aerococcaceae	Globicatella	sp.		AATCTTCCGCAATGGACGAAAGTCTGACGGAGCAACGCCGCGTGTGTGAAGAAGGTTTTCGGATCGTAAAGCACTGTTGTGAGAGAAGAGCGATTTAAAGAGGGAATGCTTTAAATGAGACGGTATCTCACCAGAAAGCCACGGCTAACTACGTGCCAGCAGCCGCGGTAATACGTAGGTGGCAAGCG
SV_115	Bacteria	Bacteroidota	Bacteroidia	Bacteroidales	Muribaculaceae	Muribaculaceae bacterium			AATATTGGTCAATGGGCGGGAGCCTGAACCAGCCAAGTCGCGTGAGGGACGACGGTCCTATGGATTGTAAACCTCTTTTGTCGGGGAACAAAGGCGCCCACGGGTGGGCGGATGAGTGTACCCGAAGAAAAAGCATCGGCTAACTCCGTGCCAGCAGCCGCGGTAATACGGAGGATGCGAGCGTTATC
SV_116	Bacteria	Firmicutes	Clostridia	Lachnospirales	Lachnospiraceae	Blautia	sp.		AATATTGCACAATGGGGGAAACCCTGATGCAGCGACGCCGCGTGAAGGAAGAAGTATCTCGGTATGTAAACTTCTATCAGCAGGGAAGATAATGACGGTACCTGACTAAGAAGTCCCGGCTAACTACGTGCCAGCAGCCGCGGTAATACGTAGGGGGCAAGCGTTATCCGGATTTACTGGGTGTAAAG
SV_117	Bacteria	Firmicutes	Clostridia	Oscillospirales	Oscillospiraceae	Acetivibrio	sp.	Clostridia UCG-014	AATATTGCGCAATGGAGGAAACTCTGACGCAGTGACGCCGCGTGCAGGAAGAAGGTTTTCGGATTGTAAACTGCTTTAGACAGGGAAGATACAAGACAGTACCTGTAGAATAAGCTCCGGCTAACTACGTGCCAGCAGCCGCGGTAATACGTAGGGAGCGAGCGTTATCCGGATTTATTGGGTGTAAA
SV_118	Bacteria	Proteobacteria	Gammaproteobacteria	Enterobacterales	Pasteurellaceae	Rodentibacter	ratti		AATATTGCGCAATGGGGGGAACCCTGACGCAGCCATGCCGCGTGAATGAAGAAGGCCTTCGGGTTGTAAAGTTCTTTCGGTGACGAGGAAGGTACTTAGGTTAATACCCTAAGTAATTGACGTTAATCACAGAAGAAGCACCGGCTAACTCCGTGCCAGCAGCCGCGGTAATACGGAGGGTGCGAGCG
SV_119	Bacteria	Actinobacteriota	Coriobacteriia	Coriobacteriales	NA	NA			AATATTGCGCAATGGGGGCAACCCTGACGCAGCGACGCCGCGTGCGGGAGGAAGGCCCTCGGGCCGCAGACCGCTTTCGGCGGGGACGAATCACGACGGTACCCGCGGAAGAAGCCCCGGCTAACTACGTGCCAGCAGCCGCGGTAATACGTAGGGGGCGAGCGTTGTCCGGATTCATTGGGCGTAAA
SV_120	Bacteria	Firmicutes	Clostridia	Oscillospirales	Oscillospiraceae	Acetivibrio	sp.	Clostridia UCG-014	AATATTGCGCAATGGAGGAAACTCTGACGCAGTGACGCCGCGTGCAGGAAGAAGGTTTTCGGATTGTAAACTGCTTTAGACAGGGAAGAACAAAGACAGTACCTGTAGAATAAGCTCCGGCTAACTACGTGCCAGCAGCCGCGGTAATACGTAGGGAGCAAGCGTTATCCGGATTTATTGGGTGTAAA
SV_121	Bacteria	Firmicutes	Bacilli	Erysipelotrichales	Erysipelatoclostridiaceae	Erysipelatoclostridium	sp.		TGTGGTGAAAGACTGAAGCTTAACTTCAGTAAGCCATAGAAACCGGGCAGCTAGAGTGCAGGAGAGGATCGTGGAATTCCATGTGTAGCGGTGAAATGCGTAGATATATGGAGGAACACCAGTGGCGAAGGCGACGATCTGGCCTGCAACTGACGCTCAGTCCCGAAAGCGTGGGGAGCAAATAGGAT
SV_122	Bacteria	Firmicutes	Clostridia	Oscillospirales	Oscillospiraceae	Acetivibrio	sp.	Clostridia UCG-014	AATATTGCGCAATGGAGGAAACTCTGACGCAGTGACGCCGCGTATAGGAAGAAGGTCTTCGGATTGTAAACTATTGTCGTTAGGGAAGAGAAAGGACAGTACCTAAGGAGGAAGCTCCGGCTAACTACGTGCCAGCAGCCGCGGTAATACGTAGGGAGCGAGCGTTATCCGGATTTATTGGGTGTAAA
SV_123	Bacteria	Firmicutes	Clostridia	Peptococcales	Peptococcaceae	Peptococcaceae bacterium			AATCTTCCGCAATGGGCGAAAGCCTGACGGAGCAATGCCGCGTGAGTGAAGAAGGCCTTCGGGTTGTAAAACTCTGTCCTTATCGAAGAGAGGTGGGTATGTGAATAATGTACCTATAGGACGGTAGATAAGGAGGAAGCCCCGGCTAACTACGTGCCAGCAGCCGCGGTAATACGTAGGGGGCGAGC
SV_124	Bacteria	Firmicutes	Clostridia	Lachnospirales	Lachnospiraceae	Lachnospiraceae bacterium			AATATTGCACAATGGGGGAAACCCTGATGCAGCAACGCCGCGTGAGTGAAGAAGTATTTCGGTATGTAAAGCTCTATCAGCAGGGAAGAGAATGACGGTACCTGACTAAGAAGCCCCGGCTAACTACGTGCCAGCAGCCGCGGTAATACGTAGGGGGCGAGCGTTATCCGGATTTACTGGGTGTAAAG
SV_125	Bacteria	Firmicutes	Clostridia	Oscillospirales	Oscillospiraceae	Acetivibrio	sp.	Clostridia UCG-014	AATATTGCGCAATGGAGGGAACTCTGACGCAGTGACGCCGCGTGCAGGAAGAAGGTTTTCGGATTGTAAACTGCTTTAGACAGGGAAGAAAGAAATGACAGTACCTGTAGAATAAGCTCCGGCTAACTACGTGCCAGCAGCCGCGGTAATACGTAGGGAGCGAGCGTTATCCGGAATTATTGGGTGTA
SV_126	Bacteria	Firmicutes	Bacilli	Erysipelotrichales	Erysipelotrichaceae	[Clostridium] innocuum group			AATTTTCGTCAATGGGGGAAACCCTGAACGAGCAATGCCGCGTGAGTGAAGAAGGTCTTCGGATCGTAAAGCTCTGTTGTAAGTGAAGAACGGCTCATAGAGGAAATGCTATGGGAGTGACGGTAGCTTACCAGAAAGCCACGGCTAACTACGTGCCAGCAGCCGCGGTAATACGTAGGTGGCAAGCG
SV_127	Bacteria	Firmicutes	Clostridia	Lachnospirales	Lachnospiraceae	Acetatifactor			AATATTGCACAATGGGGGAAACCCTGATGCAGCAACGCCGCGTGAGTGAAGAAGTCATTCGTGATGTAAAGCTCTATCAGCAGGGAAGAAAATGACGGTACCTGAGTAAGAAGCCCCGGCTAACTACGTGCCAGCAGCCGCGGTAATACGTAGGGGGCAAGCGTTATCCGGATTTACTGGGTGTAAAG
SV_128	Bacteria	Firmicutes	Clostridia	Oscillospirales	Oscillospiraceae	Oscillospiraceae bacterium			AATATTGGGCAATGGGCGCAAGCCTGACCCAGCAACGCCGCGTGAAGGATGAAGGCTTTCGGGTTGTAAACTTCTTTTATTCGGGACGAAACAAATGACGGTACCGAATGAATAAGCCACGGCTAACTACGTGCCAGCAGCCGCGGTAATACGTAGGTGGCAAGCGTTATCCGGATTTACTGGGTGTA
SV_129	Bacteria	Firmicutes	Clostridia	Lachnospirales	Lachnospiraceae	Stomatobaculum			AATATTGCACAATGGGGGAAACCCTGATGCAGCGACGCCGCGTGAGTGAAGAAGTATTTCGGTATGTAAAGCTCTATCAGCAGGGAAGATGATGACGGTACCTGAGTAAGAAGCCCCGGCTAACTACGTGCCAGCAGCCGCGGTAATACGTAGGGGGCAAGCGTTATCCGGATTTACTGGGTGTAAAG
SV_130	Bacteria	Firmicutes	Clostridia	Peptostreptococcales-Tissierellales	Peptostreptococcaceae	NA			AATATTGCACAATGGGCGAAAGCCTGATGCAGCAACGCCGCGTGAGCGATGAAGGCCTTCGGGTCGTAAAGCTCTGTCCTCAAGGAAGATAATGACGGCACTTGAGGAGGAAGCCCCGGCTAACTACGTGCCAGCAGCCGCGGTAATACGTAGGGGGCTAGCGTTATCCGGAATTACTGGGCGTAAAG
SV_131	Bacteria	Firmicutes	Clostridia	Lachnospirales	Lachnospiraceae	Hungatella	hathewayi		AATATTGGACAATGGGCGAAAGCCTGATCCAGCGACGCCGCGTGAGTGAAGAAGTATTTCGGTATGTAAAGCTCTATCAGCAGGGAAGAAAATGACGGTACCTGACTAAGAAGCCCCGGCTAACTACGTGCCAGCAGCCGCGGTAATACGTAGGGGGCAAGCGTTATCCGGATTTACTGGGTGTAAAG
SV_132	Bacteria	Firmicutes	Bacilli	Erysipelotrichales	Erysipelotrichaceae	NA			AATTTTCGTCAATGGGGGGAACCCTGAACGAGCAATGCCGCGTGAGTGAAGAAGGCCTTCGGGTCGTAAAGCTCTGTTGTAAGAGAAAAACGGTATCGATAGGGAATGATCGATAAGTGATGGTATCTTACGAGGAAGCCACGGCTAACTACGTGCCAGCAGCCGCGGTAATACGTAGGTGGCAAGCG
SV_133	Bacteria	Proteobacteria	Gammaproteobacteria	Enterobacterales	Enterobacteriaceae	Klebsiella	sp.	Enterobacter	AATATTGCACAATGGGCGCAAGCCTGATGCAGCCATGCCGCGTGTATGAAGAAGGCCTTCGGGTTGTAAAGTACTTTCAGCGGGGAGGAAGGCGATAAGGTTAATAACCTTGTCGATTGACGTTACCCGCAGAAGAAGCACCGGCTAACTCCGTGCCAGCAGCCGCGGTAATACGGAGGGTGCAAGCG
SV_134	Bacteria	Actinobacteriota	Coriobacteriia	Coriobacteriales	Eggerthellaceae	Gordonibacter	urolithinfaciens		AATTTTGCGCAATGGGGGGAACCCTGACGCAGCAACGCCGCGTGCGGGACGAAGGCCTTCGGGTTGTAAACCGCTTTCAGCAGGGAAGAAGTTGACGGTACCTGCAGAAGAAGCCCCGGCTAACTACGTGCCAGCAGCCGCGGTAATACGTAGGGGGCGAGCGTTATCCGGATTCATTGGGCGTAAAG
SV_135	Bacteria	Firmicutes	Clostridia	Oscillospirales	Oscillospiraceae	Acetivibrio	sp.	Clostridia UCG-014	AATATTGCGCAATGGAGGAAACTCTGACGCAGTGACGCCGCGTATAGGAAGAAGGTTTTCGGATTGTAAACTATTGTCGTGAGGGAAGAAATTGACAGTACCTCAGGAGGAAGCTCCGGCTAACTATGTGCCAGCAGCCGCGGTAATACATAGGGAGCAAGCGTTATCCGGAATTATTGGGTGTAAAG
SV_136	Bacteria	Firmicutes	Clostridia	Lachnospirales	Lachnospiraceae	Lachnospiraceae NK4A136 group			AATATTGGACAATGGGGGAAACCCTGATCCAGCGACGCCGCGTGAGTGAAGAAGTATTTCGGTATGTAAAGCTCTATCAGCAGGGAAGAAAGAAATGACGGTACCTGACCAAGAAGCCCCGGCTAACTACGTGCCAGCAGCCGCGGTAATACGTAGGGGGCAAGCGTTATCCGGATTTACTGGGTGTA
SV_137	Bacteria	Actinobacteriota	Actinobacteria	Actinomycetales	Actinomycetaceae	Trueperella	bernardiae		AATATTGCACAATGGACGCAAGTCTGATGCAGCGACGCCGCGTGGGGGATGAAGGCTTTCGGGTTGTAAACTCCTTTCAGTACAGAACAAGGCCTTTTTGGTTGAGGGTATGTGCAGAAGAAGCGCCGGCTAACTACGTGCCAGCAGCCGCGGTAATACGTAGGGCGCGAGCGTTGTCCGGAATTATT
SV_138	Bacteria	Firmicutes	Clostridia	Oscillospirales	[Clostridium] methylpentosum group	NA			AATATTGCACAATGGGGGAAACCCTGATGCAGCGACGCCGCGTGAAGGAAGAAGGCCTTCGGGTTGTAAACTTCTGTCTTCAGGGACGATAATGACGGTACCTGAGGAGGAAGCTCCGGCTAACTACGTGCCAGCAGCCGCGGTAATACGTAGGGAGCGAGCGTTGTCCGGAATTACTGGGTGTAAAG
SV_139	Bacteria	Firmicutes	Clostridia	Peptococcales	Peptococcaceae	NA			AATCTTCCGCAATGGGCGAAAGCCTGACGGAGCAATGCCGCGTGAGTGAAGAAGGCCTTCGGGTTGTAAAACTCTGTCCTTATCGAAGAGAGGTGGGTATGTGAATAATGTACTCATAGGACGGTAGATAAGGAGGAAGCCCCGGCTAACTACGTGCCAGCAGCCGCGGTAATACGTAGGGGGCGAGC
SV_140	Bacteria	Firmicutes	Clostridia	Christensenellales	Christensenellaceae	Christensenella		Clostridia UCG-014	AATATTGGGCAATGGGGGAAACCCTGACCCAGCAACGCCGCGTGAAGGAAGAAGGCCTTCGGGTTGTAAACTTCTGTGACAGGGGACGAAGGAAGTGACGGTACCCTGAGAGGAAGCTCCGGCAAACTACGTGCCAGCAGCCGCGGTAATACGTAGGGAGCGAGCGTTGTCCGGAATTACTGGGCGTA
SV_141	Bacteria	Firmicutes	Clostridia	Lachnospirales	Lachnospiraceae	NA			AATATTGCACAATGGGGGAAACCCTGATGCAGCGACGCCGCGTGAGTGAGGAAGTATTTCGGTATGTAAAGCTCTATCAGCAGGGAAGAAAATGACGGTACCTGACTAAGAAGCCCCGGCTAACTACGTGCCAGCAGCCGCGGTAATACGTAGGGGGCAAGCGTTATCCGGATTTACTGGGTGTAAAG
SV_142	Bacteria	Firmicutes	Clostridia	Lachnospirales	Lachnospiraceae	NA			GATATTGCACAATGGGCGCAAGCCTGATGCAGCGACGCCGCGTGGGTGAAGAAGTACCTCGGTACGTAAAGCCCTATCAGCAGGGAAGAAAATGACGGTACCTGACTAAGAAGCTCCGGCTAAATACGTGCCAGCAGCCGCGGTAATACGTATGGAGCAAGCGTTATCCGGATTTACTGGGTGTAAAG
SV_143	Bacteria	Firmicutes	Clostridia	Oscillospirales	Ruminococcaceae	NA			GATATTGGTCAATGGGGGAAACCCTGAACCAGCAACGCCGCGTGAGGGAAGACGGCCTTCGGGTTGTAAACCTAAGTGATCAGGGATGAAACAAATGACAGTACCTGAAAAGCAAGCTCCGGCTAACTACGTGCCAGCAGCCGCGGTAATACGTAGGGAGCAAGCGTTGTCCGGATTTACTGGGTGTA
SV_144	Bacteria	Firmicutes	Clostridia	Oscillospirales	Oscillospiraceae	Oscillospiraceae bacterium		Intestinimonas	AATATTGGGCAATGGGCGCAAGCCTGACCCAGCAACGCCGCGTGAAGGAAGAAGGCCCTCGGGTTGTAAACTTCTTTTGTCAGGGACGAAGAAAGTGACGGTACCTGACGAATAAGCCACGGCTAACTACGTGCCAGCAGCCGCGGTAATACGTAGGTGGCAAGCGTTATCCGGATTTACTGGGTGTA
SV_145	Bacteria	Firmicutes	Clostridia	Oscillospirales	Oscillospiraceae	Oscillospiraceae bacterium		Intestinimonas	AATATTGGGCAATGGGCGAAAGCCTGACCCAGCAACGCCGCGTGAAGGAAGAAGGCCCTCGGGTTGTAAACTTCTTTTGTCAGGGACGAAGCAAGTGACGGTACCTGACGAATAAGCCACGGCTAACTACGTGCCAGCAGCCGCGGTAATACGTAGGTGGCAAGCGTTATCCGGATTTACTGGGTGTA
SV_146	Bacteria	Firmicutes	Clostridia	Oscillospirales	Ruminococcaceae	Anaerofilum			AATATTGCACAATGGAGGAAACTCTGATGCAGCGACGCCGCGTGAGGGAAGAAGGTCTTCGGATTGTAAACCTCTGTCTTCGGGGACGATAATGACGGTACCCGAGGAGGAAGCCACGGCTAACTACGTGCCAGCAGCCGCGGTAAAACGTAGGTGGCAAGCGTTGTCCGGAATTACTGGGTGTAAAG
SV_147	Bacteria	Firmicutes	Bacilli	Lactobacillales	Enterococcaceae	Enterococcus	casseliflavus		AATCTTCGGCAATGGACGAAAGTCTGACCGAGCAACGCCGCGTGAGTGAAGAAGGTTTTCGGATCGTAAAACTCTGTTGTTAGAGAAGAACAAGGATGAGAGTAAAATGTTCATCCCTTGACGGTATCTAACCAGAAAGCCACGGCTAACTACGTGCCAGCAGCCGCGGTAATACGTAGGTGGCAAGC
SV_148	Bacteria	Actinobacteriota	Actinobacteria	Corynebacteriales	Corynebacteriaceae	Corynebacterium	casei		AATATTGCACAATGGGCGCAAGCCTGATGCAGCGACGCCGCGTGGGGGATGAAGGCCTTCGGGTTGTAAACTCCTTTCGCTATCGACGAAGCCACTTGTGGTGACGGTAGGTAGATAAGAAGCACCGGCTAACTACGTGCCAGCAGCCGCGGTAATACGTAGGGTGCAAGCGTTGTCCGGAATTACTG
SV_149	Bacteria	Firmicutes	Clostridia	Christensenellales	Christensenellaceae	Christensenella		Clostridia UCG-014	AATATTGCGCAATGGAGGAAACTCTGACGCAGTGACGCCGCGTATAGGAAGAAGGTCTTCGGATTGTAAACTATTGTCGTTAGGGAAGAAAAAGGACAGTACCTAAGGAGGAAGCTCCGGCTAACTACGTGCCAGCAGCCGCGGTAATACGTAGGGAGCAAGCGTTATCCGGATTTATTGGGTGTAAA
SV_150	Bacteria	Firmicutes	Clostridia	Christensenellales	Christensenellaceae	Christensenellaceae R-7 group			AATATTGGGCAATGGGGGGAACCCTGACCCAGCAACGCCGCGTGAGGGAAGAAGGTTTTCGGATCGTAAACCTCTGTCCTTGGTGAAGAGAAGAAGACGGTAGCCAAGGAGGAAGCCCCGGCTAACTACGTGCCAGCAGCCGCGGTAATACGTAGGGGGCAAGCGTTGTCCGGAATGATTGGGCGTAA
SV_151	Bacteria	Firmicutes	Clostridia	Oscillospirales	Ruminococcaceae	NA			GATATTGCACAATGGAGGAAACTCTGATGCAGCGACGCCGCGTGAGGGAAGACGGTTTTCGGATTGTAAACCTCTGTCTTCAGGGACGAAATAATGACGGTACCTGAGGAGGAAGCTCCGGCTAACTACGTGCCAGCAGCCGCGGTAATACGTAGGGAGCAAGCGTTGTCCGGAATTACTGGGTGTAA
SV_152	Bacteria	Firmicutes	Clostridia	Lachnospirales	Lachnospiraceae	NA			GATATTGCACAATGGGGGAAACCCTGATGCAGCGACACCGCGTGGGTGAAGAAGCGCTTCGGCGTGTAAAGCCCTATCAGTGGGGAAGAAAAAGGACGGTACCCAAAGAAGAAGCACCGGCTAAATACGTGCCAGCAGCCGCGGTAATACGTATGGTGCAAGCGTTATCCGGAATGACTGGGTGTAAA
SV_153	Bacteria	Firmicutes	Clostridia	Lachnospirales	Lachnospiraceae	NA			AATATTGCACAATGGGGGAAACCCTGATGCAGCAACGCCGCGTGAGTGAGGAAGTATTTCGGTATGTAAAGCTCTATCAGCAGGGAATAGAAAAGAAGGTACCTGAAAAAGAAGCCCCGGCTAACTACGTGCCAGCAGCCGCGGTAATACGTAGGGGGCAAGCGTTATCCGGATTTACTGGGTGTAAA
SV_154	Bacteria	Firmicutes	Clostridia	Lachnospirales	Lachnospiraceae	Roseburia	sp.		AATATTGCACAATGGGGGAAACCCTGATGCAGCGACGCCGCGTGAGCGAAGAAGTATTTCGGTATGTAAAGCTCTATCAGCAGGGAAGAAAAAATGACGGTACCTGACTAAGAAGCACCGGCTAAATACGTGCCAGCAGCCGCGGTAATACGTATGGTGCAAGCGTTATCCGGATTTACTGGGTGTAA
SV_155	Bacteria	Firmicutes	Clostridia	Oscillospirales	Oscillospiraceae	Oscillospiraceae bacterium			AATATTGGGCAATGGGCGCAAGCCTGACCCAGCAACGCCGCGTGAAGGAAGAAGGCTTTCGGGTTGTAAACTTCTTTTAAGAGGGAAGAGTAGAAGACGGTACCTCTTGAATAAGCCACGGCTAACTACGTGCCAGCAGCCGCGGTAATACGTAGGTGGCAAGCGTTGTCCGGATTTACTGGGTGTAA
SV_156	Bacteria	Firmicutes	Clostridia	Oscillospirales	Ruminococcaceae	Anaerotruncus	colihominis		GATATTGCACAATGGGCGAAAGCCTGATGCAGCGACGCCGCGTGAGGGAAGACGGTCTTCGGATTGTAAACCTCTGTCTTTGGGGAAGAAAATGACGGTACCCAAAGAGGAAGCTCCGGCTAACTACGTGCCAGCAGCCGCGGTAATACGTAGGGAGCAAGCGTTGTCCGGAATTACTGGGTGTAAAG
SV_157	Bacteria	Firmicutes	Clostridia	Lachnospirales	Lachnospiraceae	Lachnospiraceae bacterium			AATATTGCACAATGGGGGGAACCCTGATGCAGCAACGCCGCGTGAAGGAAGACGTATTTCGGTATGTAAACTTCTATCAGCAGGGAAGAAAGAGGACGGTACCTGACTAAGAAGCCCCGGCTAACTACGTGCCAGCAGCCGCGGTAATACGTAGGGGGCAAGCGTTATCCGGATTTACTGGGTGTAAA
SV_158	Bacteria	Firmicutes	Clostridia	Lachnospirales	Lachnospiraceae	Lachnospiraceae bacterium			AATATTGCACAATGGGGGAAACCCTGATGCAGCGACGCCGCGTGAGTGAAGAAGTATTTCGGTATGTAAAGCTCTATCAGCAGGGAAGAAAATGACGGTACCTGATTAAGAAGCCCCGGCTAACTACGTGCCAGCAGCCGCGGTAATACGTAGGGGGCAAGCGTTATCCGGATTTACTGGGTGTAAAG
SV_159	Bacteria	Firmicutes	Bacilli	Staphylococcales	Staphylococcaceae	Staphylococcus	aureus		AATCTTCCGCAATGGGCGAAAGCCTGACGGAGCAACGCCGCGTGAGTGATGAAGGTCTTCGGATCGTAAAACTCTGTTATTAGGGAAGAACATATGTGTAAGTAACTGTGCACATCTTGACGGTACCTAATCAGAAAGCCACGGCTAACTACGTGCCAGCAGCCGCGGTAATACGTAGGTGGCAAGCG
SV_160	Bacteria	Firmicutes	Clostridia	Oscillospirales	Ruminococcaceae	Ruminococcus	flavefaciens		AATATTGCACAATGGGGGAAACCCTGATGCAGCGATGCCGCGTGGAGGAAGAAGGTTTTCGGATTGTAAACTCCTGTCTTAAAGGACGATAATGACGGTACTTTAGGAGGAAGCTCCGGCTAACTACGTGCCAGCAGCCGCGGTAATACGTAGGGAGCGAGCGTTGTCCGGAATTACTGGGTGTAAAG
SV_161	Bacteria	Firmicutes	Clostridia	Oscillospirales	Oscillospiraceae	Flavonifractor	plautii		AATATTGGGCAATGGGCGCAAGCCTGACCCAGCAACGCCGCGTGAAGGAAGAAGGCTTTCGGGTTGTAAACTTCTTTTGTCGGGGACGAAACAAATGACGGTACCCGACGAATAAGCCACGGCTAACTACGTGCCAGCAGCCGCGGTAATACGTAGGTGGCAAGCGTTATCCGGATTTACTGGGTGTA
SV_162	Bacteria	Firmicutes	Clostridia	Oscillospirales	Ruminococcaceae	NA			GATATTGGGCAATGGGGGAAACCCTGACCCAGCAACGCCGCGTGAGGGAAGACGGTCTTCGGATTGTAAACCTAAGTAGTCAGGGACGAAGAAATGACGGTACCTGAAGAGTAAGCTCCGGCTAACTACGTGCCAGCAGCCGCGGTAATACGTAGGGAGCGAGCGTTGTCCGGATTTACTGGGTGTAA
SV_163	Bacteria	Firmicutes	Clostridia	NA	NA	NA			AATATTGCGCAATGGGGGGAACCCTGACGCAGCAACGCCGCGTGAAGGAAGAAGGTCTTCGGATTGTAAACTTTTGTCTTCAGGGAAGAAGAAGTGACGGTACCTGAGGAGGAAGCTCCGGCTAACTACGTGCCAGCAGCCGCGGTAATACGTAGGGAGCGAGCGTTGTCCGGAATTACTGGGTGTAA
SV_164	Bacteria	Firmicutes	Clostridia	Oscillospirales	Ruminococcaceae	Anaerotruncus	sp.		GATATTGCACAATGGAGGAAACTCTGATGCAGCGACGCCGCGTGAGGGAAGACGGTCTTCGGATTGTAAACCTCTGTCTTTGGGGAAGAAAATGACGGTACCCAAAGAGGAAGCTCCGGCTAACTACGTGCCAGCAGCCGCGGTAATACGTAGGGAGCGAGCGTTGTCCGGAATTACTGGGTGTAAAG
SV_165	Bacteria	Firmicutes	Clostridia	Clostridia vadin BB60 group	NA	NA			AATATTGGGCAATGGAGGAAACTCTGACCCAGCAACGCCGCGTGAATGATGAAGGTCTTCGGATTGTAAAGTTCTTTTCTAAGGGAAGAAGAAAGTGACGGTACCTTAGGAATAAGCCTCGGCTAACTACGTGCCAGCAGCCGCGGTAATACGTAGGAGGCAAGCGTTATCCGGAATGACTGGGCGTA
SV_166	Bacteria	Cyanobacteria	Vampirivibrionia	Gastranaerophilales	NA	NA			AATTTTGCGCAATGGGCGAAAGCCTGACGCAGCAACGCCGCGTGATTGATAAAGCCCTTCGGGGTGTAAAGATCTGTCAGTGGGGACGAAACTTGACGGTACCCACAGAGGAAGCACCGGCTAACTCCGTGCCAGCAGCCGCGGTAATACGGAGGGTGCAAGCGTTGTCCGGAATCATTGGGCGTAAA
SV_167	Bacteria	Firmicutes	Clostridia	Oscillospirales	Oscillospiraceae	Acetivibrio	sp.	Clostridia UCG-014	AATATTGCGCAATGGAGGAAACTCTGACGCAGTGACGCCGCGTATAGGAAGAAGGTTTTAGGATTGTAAACTATTTTAGACAGGGAAGAAAAATGACAGTACCTGTAGAATAAGCTCCGGCTAACTACGTGCCAGCAGCCGCGGTAATACGTAGGGAGCAAGCGTTATCCGGAATTATTGGGTGTAAA
SV_168	Bacteria	Firmicutes	Clostridia	Lachnospirales	Lachnospiraceae	NA			GATATTGCACAATGGGGGAAACCCTGATGCAGCGACGCCGCGTGAGTGAAGAAGTATTTCGGTATGTAAAGCTCTATCAGCAGGGAAGAAAAGGGCGAAAGCCCGGACAGTACCTGACTAAGAAGCCCCGGCTAACTACGTGCCAGCAGCCGCGGTAATACGTAGGGGGCAAGCGTTATCCGGATTTA
SV_169	Bacteria	Firmicutes	Clostridia	Oscillospirales	[Eubacterium] coprostanoligenes group	NA			AATATTGCACAATGGGCGAAAGCCTGATGCAGCAACGCCGCGTGAGGGAAGACGGTCTTCGGATTGTAAACCTCTGTCTTTAGTGAAGAAGACAGTGACGGTAGCTAAAGAGGAAGCCACGGCTAACTACGTGCCAGCAGCCGCGGTAATACGTAGGTGGCGAGCGTTATCCGGAATTACTGGGTGTA
SV_170	Bacteria	Firmicutes	Clostridia	Lachnospirales	Lachnospiraceae	Lachnospiraceae bacterium			AATATTGCACAATGGGGGAAACCCTGATGCAGCAACGCCGCGTGAAGGAAGACGGTTTTCGGATTGTAAACTTCTATCAATAGGGACGAAAGAAATGACGGTACCTAAATAAGAAGCCCCGGCTAACTACGTGCCAGCAGCCGCGGTAATACGTAGGGGGCAAGCGTTATCCGGAATTACTGGGTGTA
SV_171	Bacteria	Actinobacteriota	Actinobacteria	Corynebacteriales	Corynebacteriaceae	Corynebacterium	sp.		AATATTGCACAATGGGCGCAAGCCTGATGCAGCGACGCCGCGTGGGGGATGAAGGCCTTCGGGTTGTAAACTCCTTTCGCTAGGGACGAAGCTTTTTTGTGACGGTACCTGGAGAAGAAGCACCGGCTAACTACGTGCCAGCAGCCGCGGTAATACGTAGGGTGCGAGCGTTGTCCGGAATTACTGGG
SV_172	Bacteria	Firmicutes	Clostridia	Oscillospirales	Ruminococcaceae	NA			GATATTGCACAATGGGGGAAACCCTGATGCAGCAATGCCGCGTGAGGGAAGAAGGTCTTCGGATTGTAAACCTAAGTAGCCAGGGACGATAATGACGGTACCTGGAGAGTAAGCTCCGGCTAACTACGTGCCAGCAGCCGCGGTAATACGTAGGGAGCGAGCGTTGTCCGGATTTACTGGGTGTAAAG
SV_173	Bacteria	Firmicutes	Clostridia	Lachnospirales	Lachnospiraceae	NA			AATATTGCACAATGGGGGAAACCCTGATGCAGCGACGCCGCGTGAGTGAAGAAGTATTTCGGTATGTAAAGCTCTATCAGCAGGGAAGAAAGAAGACGGTACCTGACTAAGAAGCCCCGGCTAACTACGTGCCAGCAGCCGCGGTAATACGTAGGGGGCAAGCGTTATCCGGATTTACTGGGTGTAAA
SV_174	Bacteria	Proteobacteria	Gammaproteobacteria	Enterobacterales	Enterobacteriaceae	Citrobacter	freundii		AATATTGCACAATGGGCGCAAGCCTGATGCAGCCATGCCGCGTGTATGAAGAAGGCCTTCGGGTTGTAAAGTACTTTCAGCGAGGAGGAAGGCGTTGTGGTTAATAACCGCAACGATTGACGTTACTCGCAGAAGAAGCACCGGCTAACTCCGTGCCAGCAGCCGCGGTAATACGGAGGGTGCAAGCG
SV_175	Bacteria	Firmicutes	Clostridia	Oscillospirales	Oscillospiraceae	Acetivibrio	sp.	Clostridia UCG-014	AATATTGCGCAATGGAGGAAACTCTGACGCAGTGACGCCGCGTGCAGGAAGAAGATTTTCGGATTGTAAACTGCTTTAGACAGGGAAGAACAAAGACAGTACCTGTAGAATAAGCTCCGGCTAACTACGTGCCAGCAGCCGCGGTAATACGTAGGGAGCAAGCGTTATCCGGATTTATTGGGTGTAAA
SV_176	Bacteria	Bacteroidota	Bacteroidia	Bacteroidales	Muribaculaceae	NA			AATATTGGTCAATGGCCGGGAGGCTGAACCAGCCAAGTCGCGTGAGGGATGACGGCCCTACGGGTTGTAAACCTCTTTTGCCGGGGAGCAAGTCCCGCCTCGTGCAGGCGGATTGAGAGTACCCGGAGAAAAAGCATCGGCTAACTCCGTGCCAGCAGCCGCGGTAATACGGAGGATGCGAGCGTTAT
SV_177	Bacteria	Bacteroidota	Bacteroidia	Bacteroidales	Muribaculaceae	NA			AATATTGGTCAATAGCCGGAAGGCTGAACCAGCCAAGTCGCGTGAGGGAATAAGGCCCTATGGGTCGTAAACCTCTTTTGTCAGGGAGCAAAGGCGTCCACGTGTGGACGAGAGGAGAGTACCTGAAGAAAAAGCATCGGCTAACTCCGTGCCAGCAGCCGCGGTAATACGGAGGATGCGAGCGTTAT
SV_178	Bacteria	Firmicutes	Clostridia	Lachnospirales	Lachnospiraceae	NA			AATATTGCACAATGGGGGAAACCCTGATGCAGCGACGCCGCGTGAGTGAAGAAGTATCTCGGTACGTAAAGCTCTATCAGCAGGGAAGAAAATGACGGTACCTGACTAAGAAGCCCCGGCTAACTACGTGCCAGCAGCCGCGGTAATACGTAGGGGGCAAGCGTTATCCGGATTTACTGGGTGTAAAG
SV_179	Bacteria	Firmicutes	Clostridia	Oscillospirales	Ruminococcaceae	NA			GATATTGCACAATGGGGGAAACCCTGATGCAGCGACGCCGCGTGTGGGAAGACGGTCCTCTGGATTGTAAACCACTGTCCCCAGGGACGAAGATGACGGTACCTGGGGAGGAAGCTCCGGCTAACTACGTGCCAGCAGCCGCGGTAATACGTAGGGAGCGAGCGTTGTCCGGAATTACTGGGTGTAAA
SV_180	Bacteria	Bacteroidota	Bacteroidia	Bacteroidales	Muribaculaceae	NA			AATATTGGTCAATGGCCGGGAGGCTGAACCAGCCAAGTCGCGTGAGGGATGACGGCCCTACGGGTTGTAAACCTCTTTTGCCGGGGAGCAAGAACCGCCTCGCGCAGGCGGACTGAGAGTACCCGGAGAAAAAGCATCGGCTAACTCCGTGCCAGCAGCCGCGGTAATACGGAGGATGCGAGCGTTAT
SV_181	Bacteria	Firmicutes	Clostridia	Oscillospirales	Oscillospiraceae	Oscillospiraceae bacterium			AATATTGGGCAATGGGCGCAAGCCTGACCCAGCAACGCCGCGTGAAGGAAGAAGGCTTTCGGGTTGTAAACTTCTTTTGACAGGGAAGAGTAGAAGACGGTACCTGTCGAATAAGCCACGGCTAACTACGTGCCAGCAGCCGCGGTAATACGTAGGTGGCAAGCGTTGTCCGGATTTACTGGGTGTAA
SV_182	Bacteria	Proteobacteria	Gammaproteobacteria	Enterobacterales	Enterobacteriaceae	Citrobacter	sp.		AATATTGCACAATGGGCGCAAGCCTGATGCAGCCATGCCGCGTGTATGAAGAAGGCCTTCGGGTTGTAAAGTACTTTCAGCGGGGAGGAAGGGGTTAAGGTTAATAACCTTAGCCATTGACGTTACCCGCAGAAGAAGCACCGGCTAACTCCGTGCCAGCAGCCGCGGTAATACGGAGGGTGCAAGCG
SV_183	Bacteria	Firmicutes	Clostridia	Peptostreptococcales-Tissierellales	Anaerovoracaceae	[Eubacterium] nodatum group			AATATTGCACAATGGGCGAAAGCCTGATGCAGCAACGCCGCGTGAGGGATGAAGGCCTTCGGGTCGTAAACCTCTGTCCTTGGGGAAGAAACAAATGACGGTACCCATGGAGGAAGCCCCGGCTAACTACGTGCCAGCAGCCGCGGTAATACGTAGGGGGCGAGCGTTATCCGGAATTATTGGGCGTA
SV_184	Bacteria	Firmicutes	Clostridia	Lachnospirales	Lachnospiraceae	NA			AATATTGCACAATGGGGGAAACCCTGATGCAGCAACGCCGCGTGAGTGAAGAAGTATTTCGGTATGTAAAGCTCTATCAGCAGGGAAGAAAAAAGACGGTACCTGACTAAGAAGCCCCGGCTAACTACGTGCCAGCAGCCGCGGTAATACGTAGGGGGCAAGCGTTATCCGGATTTACTGGGTGTAAA
SV_185	Bacteria	Firmicutes	Clostridia	Oscillospirales	Ruminococcaceae	NA			AATATTGCACAATGGGGGGAACCCTGATGCAGCGACGCCGCGTGAGGGAAGAAGGTTTTCGGATTGTAAACCTCTGTCCTCTGTGACGATAATGACGGTAGCAGAGGAGGAAGCCACGGCTAACTACGTGCCAGCAGCCGCGGTAATACGTAGGTGGCGAGCGTTATCCGGAATTACTGGGTGTAAAG
SV_186	Bacteria	Firmicutes	Clostridia	Oscillospirales	Oscillospiraceae	Oscillospiraceae bacterium			AATATTGGGCAATGGGCGCAAGCCTGACCCAGCAACGCCGCGTGAAGGAAGAAGGCTTTCGGGTTGTAAACTTCTTTTCTGGGGGACGAAGAAAGTGACGGTACCCCAGGAATAAGCCACGGCTAACTACGTGCCAGCAGCCGCGGTAATACGTAGGTGGCAAGCGTTATCCGGATTTATTGGGTGTA
SV_187	Bacteria	Firmicutes	Clostridia	Peptostreptococcales	Anaerovoracaceae	Anaerovorax	sp.	[Eubacterium] brachy group	AATCTTGCACAATGGGCGAAAGCCTGATGCAGCGACGCCGCGTGGGCGAAGAAGGCCTTTGGGCCGTAAAGCCCTGTCGGGAGGGAAGAAGGAAGCGACGGTACCTCCCAAGGAAGCCCCGGCTAACTACGTGCCAGCAGCCGCGGTAACACGTAGGGGGCGAGCGTTATCCGGAATCATTGGGCGTA
SV_188	Bacteria	Firmicutes	Clostridia	Oscillospirales	Ruminococcaceae	Fumia	xinanensis	Paludicola	AATATTGCACAATGGGGGAAACCCTGATGCAGCGACGCCGCGTGAGGGAAGAAGGTTTTCGGATTGTAAACCTCTGTCCTTGGTGACGAAATAAGACGGTAGCCAAGGAGGAAGCCACGGCTAACTACGTGCCAGCAGCCGCGGTAATACGTAGGTGGCAAGCGTTGTCCGGAATTACTGGGTGTAAA
SV_189	Bacteria	Firmicutes	Clostridia	Lachnospirales	Lachnospiraceae	NA			AATATTGCACAATGGGGGAAACCCTGATGCAGCGACGCCGCGTGAGCGAAGAAGTATTTCGGTATGTAAAGCTCTATCAGCAGGGAAGAAAATGACGGTACCTGACTAAGAAGCCCCGGCTAACTACGTGCCAGCAGCCGCGGTAATACGTAGGGGGCAAGCGTTATTCGGATTTACTGGGTGTAAAG
SV_190	Bacteria	Bacteroidota	Bacteroidia	Bacteroidales	Tannerellaceae	Parabacteroides	goldsteinii		AGCAATACATTGGTGGCGACCGGCGCACGGGTGAGTAACGCGTATGCAACCTACCTATCAGAGGGGAATAACCCGGCGAAAGTCGGACTAATACCGCATAAAACAGGGGTTCCACATGGAAATATTTGTTAAAGAATTATCGCTGATAGATGGGCATGCGTTCCATTAGATAGTTGGTGAGGTAACGG
SV_191	Bacteria	Firmicutes	Bacilli	Lactobacillales	Aerococcaceae	Facklamia			AATCTTCCGCAATGGACGCAAGTCTGACGGAGCAACGCCGCGTGTGTGAAGAAGGTTTTCGGATCGTAAAGCACTGTTATTAGAGAAGAACAGCCGATAGAGTAACTGTTATCGGTTTGACGGTATCTAACCAGAAAGTGACGGCTAACTACGTGCCAGCAGCCGCGGTAATACGTAGGTCACAAGCG
SV_192	Bacteria	Bacteroidota	Bacteroidia	Bacteroidales	Muribaculaceae	NA			AATATTGGTCAATGGGCGGGAGCCTGAACCAGCCAAGTCGCGTGAGGGACGACGGTCCTATGGATTGTAAACCTCTTTTGTCGGGGAACAAAGGTGCCCACGGGTGGGCGGATGAGTGTACCCGAAGAAAAAGCATCGGCTAACTCCGTGCCAGCAGCCGCGGTAATACGGAGGATGCGAGCGTTATC
SV_193	Bacteria	Firmicutes	Clostridia	Clostridia UCG-014	NA	NA			AATATTGCGCAATGGAGGAAACTCTGACGCAGTGACGCCGCGTATAGGAAGAAGGTTTTCGGATTGTAAACTATTGTCTGCAGGGAAGAAACAAGACTGTACCTGCAAAGAAAGCTCCGGCTAACTACGTGCCAGCAGCCGCGGTAATACGTAGGGAGCAAGCGTTATCCGGATTTATTGGGTGTAAA
SV_194	Bacteria	Firmicutes	Clostridia	Clostridia UCG-014	NA	NA			AATATTGCGCAATGGAGGAAACTCTGACGCAGTGACGCCGCGTATGGGAAGAAGGTTTTCGGATTGTAAACCATTTTAGACAAGGAAGAAACAAGACAGTACTTGTAGAATAAGCTCCGGCTAACTACGTGCCAGCAGCCGCGGTAATACGTAGGGAGCAAGCGTTATCCGGATTTATTGGGTGTAAA
SV_195	Bacteria	Firmicutes	Clostridia	Oscillospirales	Ruminococcaceae	Candidatus Soleaferrea			AATATTGCACAATGGGGGAAACCCTGATGCAGCGACGCCGCGTGAGGGAAGACGGTTTTCGGATTGTAAACCTCTGTCTTGTGGGACGATAGTGACGGTACCACAGGAGGAAGCCATGGCTAACTACGTGCCAGCAGCCGCGGTAATACGTAGATGGCGAGCGTTGTCCGGAATTACTGGGTGTAAAG
SV_196	Bacteria	Firmicutes	Clostridia	Lachnospirales	Lachnospiraceae	NA			AATATTGCACAATGGGGGAAACCCTGATGCAGCGACGCCGCGTGAGTGAAGAAGTATTTCGGTATGTAAAGCTCTATCAGCAGGGAAGAAGAAAGACGGTACCTGACTAAGAAGCCCCGGCTAACTACGTGCCAGCAGCCGCGGTAATACGTAGGGGGCAAGCGTTATCCGGATTTACTGGGTGTAAA
SV_197	Bacteria	Firmicutes	Clostridia	Oscillospirales	Oscillospiraceae	Oscillospiraceae bacterium			AATATTGGGCAATGGGCGCAAGCCTGACCCAGCAACGCCGCGTGAAGGAAGAAGGCTTTCGGGTTGTAAACTTCTTTTATCAGGGACGAAACAAATGACGGTACCTGAAGAATAAGCCACGGCTAACTACGTGCCAGCAGCCGCGGTAATACGTAGGTGGCGAGCGTTATCCGGATTTACTGGGTGTA
SV_198	Bacteria	Firmicutes	Clostridia	Lachnospirales	Lachnospiraceae	NA			GATATTGCACAATGGGGGGAACCCTGATGCAGCGACGCCGCGTGGGTGAAGGAGCGTTTCGGCGCGTAAAGCCCTATCGGCAGGGAAGAAGACGACGGTACCTGACCAAGAAGCCCCGGCTAACTACGTGCCAGCAGCCGCGGTAATACGTAGGGGGCAAGCGTTATCCGGATTTACTGGGTGTAAAG
SV_199	Bacteria	Firmicutes	Clostridia	Oscillospirales	Oscillospiraceae	UCG-005			AATATTGGGCAATGGGGGAAACCCTGACCCAGCAACGCCGCGTGAAGGAAGAAGGCCTTCGGGTTGTAAACTTCTTTTACCAGGGACGAAGAACGTGACGGTACCTGGAGAAAAAGCCACGGCTAACTACGTGCCAGCAGCCGCGGTAATACGTAGGTGGCAAGCGTTGTCCGGATTTACTGGGTGTA
SV_200	Bacteria	Firmicutes	Clostridia	Clostridia UCG-014	NA	NA			AATATTGCGCAATGGAGGAAACTCTGACGCAGTGACGCCGCGTATAGGAAGAAGGTTTTCGGATTGTAAACTATTGTCGTTAGGGAAGATAAAAGACTGTACCTAAGGAGGAAGCCCCGGCTAACTATGTGCCAGCAGCCGCGGTAATACATAGGGGGCAAGCGTTATCCGGAATTATTGGGTGTAAA
SV_201	Bacteria	Firmicutes	Clostridia	Lachnospirales	Lachnospiraceae	NA			AATATTGCACAATGGGGGAAACCCTGATGCAGCAACGCCGCGTGAGTGAAGAAGTATTTCGGTATGTAAAGCTCTATCAGCAGGGAAGAAGATGACGGTACCTGATTAAGAAGCCCCGGCTAACTACGTGCCAGCAGCCGCGGTAATACGTAGGGGGCAAGCGTTATCCGGATTTACTGGGTGTAAAG
SV_202	Bacteria	Firmicutes	Bacilli	Staphylococcales	Staphylococcaceae	Jeotgalicoccus			AATCTTCCGCAATGGACGCAAGTCTGACGGAGCAACGCCGCGTGAGTGATGAAGGGTTTCGGCTCGTAAAACTCTGTTGTTAAGGAAGAACACTTGAGGTAGTAACTGGCCTTGAGATGACGGTACTTAACCAGAAAGCCACGGCTAACTACGTGCCAGCAGCCGCGGTAATACGTAGGTGGCAAGCG
SV_203	Bacteria	Firmicutes	Clostridia	Lachnospirales	Lachnospiraceae	Lachnospiraceae NK4A136 group			GATATTGGACAATGGGGGGAACCCTGATCCAGCGACGCCGCGTGAGTGAAGAAGTATTTCGGTATGTAAAGCTCTGTCAGCAGGGAAGAAAGAAATGACGGTACCTGACCAAGAAGCCCCGGCTAACTACGTGCCAGCAGCCGCGGTAATACGTAGGGGGCAAGCGTTATCCGGAATTACTGGGTGTA
SV_204	Bacteria	Firmicutes	Clostridia	Oscillospirales	Ruminococcaceae	Anaerotruncus	sp.		GATATTGCACAATGGAGGAAACTCTGATGCAGCGACGCCGCGTGAGGGAAGACGGTCTTCGGATTGTAAACCTCTGTCTTTGGGGAAGAAGATGACGGTACCCAAAGAGGAAGCTCCGGCTAACTACGTGCCAGCAGCCGCGGTAATACGTAGGGAGCGAGCGTTGTCCGGAATTACTGGGTGTAAAG
SV_205	Bacteria	Firmicutes	Clostridia	Clostridia UCG-014	NA	NA			AATATTGCGCAATGGAGGAAACTCTGACGCAGTGACGCCGCGTATAGGAAGAAGGTTTTCGGATTGTAAACTATTGTCGTTAGGGAAGAAATTGACAGTACCTAAGGAGGAAGCTCCGGCTAACTATGTGCCAGCAGCCGCGGTAATACATAGGGAGCAAGCGTTATCCGGAATTATTGGGTGTAAAG
SV_206	Bacteria	Firmicutes	Clostridia	Peptostreptococcales-Tissierellales	Anaerovoracaceae	Anaerovorax			AATATTGCACAATGGGCGCAAGCCTGATGCAGCAACGCCGCGTGAACGAAGAAGGTCTTCGGATTGTAAAGTTCTGTCCTTAGGGAAGAAGGAAGTGACGGTACCTAAGGAGGAAGCCCCGGCTAACTACGTGCCAGCAGCCGCGGTAATACGTAGGGGGCAAGCGTTATCCGGAATGATTGGGCGTA
SV_207	Bacteria	Firmicutes	Clostridia	Oscillospirales	Oscillospiraceae	Oscillospiraceae bacterium			AATATTGGGCAATGGGCGCAAGCCTGACCCAGCAACGCCGCGTGAAGGAAGAAGGCCCTCGGGTTGTAAACTTCTTTTATCAGGGACGAAACAAATGACGGTACCTGATGAATAAGCCACGGCTAACTACGTGCCAGCAGCCGCGGTAATACGTAGGTGGCAAGCGTTATCCGGATTTACTGGGTGTA
SV_208	Bacteria	Firmicutes	Clostridia	Christensenellales	Christensenellaceae	Christensenellaceae R-7 group			AATATTGGGCAATGGGCGAAAGCCTGACCCAGCAACGCCGCGTGAGGGAAGAAGGTTTTCGGATTGTAAACCTCTGTCCTTGGTGACGAAGGAAGTGACGGTAGCCAAGGAGGAAGCCCCGGCTAACTACGTGCCAGCAGCCGCGGTAATACGTAGGGGGCAAGCGTTGTCCGGAATGACTGGGCGTA
SV_209	Bacteria	Firmicutes	Clostridia	Lachnospirales	Lachnospiraceae	Incertae Sedis			AATATTGCACAATGGGGGAAACCCTGATGCAGCGACGCCGCGTGATTGAAGAAGTATTTCGGTATGTAAAGATCTATCAGCAAGGAAGAAAATGACGGTACTTGACTAAGAAGCCCCGGCTAACTACGTGCCAGCAGCCGCGGTAATACGTAGGGGGCAAGCGTTATCCGGATTTACTGGGTGTAAAG
SV_210	Bacteria	Firmicutes	Bacilli	Staphylococcales	Staphylococcaceae	Staphylococcus			AATCTTCCGCAATGGGCGAAAGCCTGACGGAGCAACGCCGCGTGAGTGATGAAGGTCTTCGGATCGTAAAACTCTGTTATTAGGGAAGAACAAATGTGTAAGTAACTGTGCACGTCTTGACGGTACCTAATCAGAAAGCCACGGCTAACTACGTGCCAGCAGCCGCGGTAATACGTAGGTGGCAAGCG
SV_211	Bacteria	Firmicutes	Clostridia	Peptostreptococcales-Tissierellales	Peptostreptococcaceae	NA			AATATTGCACAATGGGCGAAAGCCTGATGCAGCAACGCCGCGTGAGCGATGAAGGCCTTCGGGTCGTAAAGCTCTGTCCTCAAGGAAGATAATGACGGTACTTGAGGAGGAAGCCCCGGCTAACTACGTGCCAGCAGCCGCGGTAATACGTAGGTGGCAAGCGTTATCCGGAATGATTGGGCGTAAAG
SV_212	Bacteria	Firmicutes	Clostridia	Lachnospirales	Lachnospiraceae	NA			AATATTGCACAATGGGGGAAACCCTGATGCAGCAACGCCGCGTGAGTGAAGGAGCGTTTCGGCGCGTAAAGCTCTGTCAGCGGGGAAGAAAGAAGACGGTACCCGACCAAGAAGCCCCGGCTAACTACGTGCCAGCAGCCGCGGTAATACGTAGGGGGCGAGCGTTATCCGGAATCACTGGGTGTAAA
SV_213	Bacteria	Firmicutes	Clostridia	Oscillospirales	Ruminococcaceae	Incertae Sedis			GATATTGCACAATGGGGGAAACCCTGATGCAGCAACGCCGCGTGAGTGACGAAGGTCTTCGGATTGTAAAACTCTGTTCTTGGTGAAGATAATGACGGTAGCCAAGGAGAAAGCTCCGGCTAACTACGTGCCAGCAGCCGCGGTAATACGTAGGGAGCGAGCGTTGTCCGGAATTACTGGGTGTAAAG
SV_214	Bacteria	Firmicutes	Clostridia	Oscillospirales	Oscillospiraceae	Oscillospiraceae bacterium		Colidextribacter	AATATTGGGCAATGGGCGCAAGCCTGACCCAGCAATGCCGCGTGAAGGAAGAAGGCCCTCGGGTTGTAAACTTCTTTTATCAGGGACGAAGGATGTGACGGTACCTGATGAATAAGCTCCGGCTAACTACGTGCCAGCAGCCGCGGTAATACGTAGGGAGCAAGCGTTATCCGGATTTACTGGGTGTA
SV_215	Bacteria	Actinobacteriota	Coriobacteriia	Coriobacteriales	Eggerthellaceae	Gordonibacter	sp.		AATTTTGCGCAATGGGGGGAACCCTGACGCAGCAACGCCGCGTGCGGGATGAAGGCCTTCGGGTTGTAAACCGCTTTCAGCAGGGAAGATAGTGACGGTACCTGCAGAAGAAGCCCCGGCTAACTACGTGCCAGCAGCCGCGGTAATACGTAGGGGGCGAGCGTTATCCGGATTCATTGGGCGTAAAG
SV_216	Bacteria	Actinobacteriota	Coriobacteriia	Coriobacteriales	Eggerthellaceae	Adlercreutzia	faecimuris		AATTTTGCGCAATGGGGGGAACCCTGACGCAGCAACGCCGCGTGCGGGATGACGGCCCTCGGGTTGTAAACCGCTTTCAGCAGGGAAGATATTGACGGTACCTGCAGAAGAAGCTCCGGCTAACTACGTGCCAGCAGCCGCGGTAATACGTAGGGAGCGAGCGTTATCCGGATTCATTGGGCGTAAAG
SV_217	Bacteria	Firmicutes	Clostridia	Oscillospirales	Oscillospiraceae	Oscillospiraceae bacterium		Colidextribacter	AATATTGGGCAATGGGCGCAAGCCTGACCCAGCAACGCCGCGTGAAGGAAGAAGGCCCTCGGGTTGTAAACTTCTTTTATTCGGGACGAAGAAGTGACGGTACCGAATGAATAAGCCACGGCTAACTACGTGCCAGCAGCCGCGGTAATACGTAGGTGGCAAGCGTTATCCGGATTTACTGGGTGTAA
SV_218	Bacteria	Firmicutes	Clostridia	Oscillospirales	Ruminococcaceae	Phocea			GATATTGCACAATGGAGGAAACTCTGATGCAGCGACGCCGCGTGAGGGAAGACGGTCTTCGGATTGTAAACCTCTGTCTTTGGGGACGATAATGACGGTACCCAAGGAGGAAGCTCCGGCTAACTACGTGCCAGCAGCCGCGGTAATACGTAGGGAGCAAGCGTTGTCCGGAATTACTGGGTGTAAAG
SV_219	Bacteria	Firmicutes	Bacilli	Lactobacillales	Aerococcaceae	Aerococcus			AATCTTCCGCAATGGGCGAAAGCCTGACGGAGCAATGCCGCGTGAGTGAAGAAGGCCTTCGGGTCGTAAAACTCTGTTATAAGAGAAGAACAAATTGTAGAGTAACTGCTACAGTCTTGACGGTATCTTATCAGAAAGCCACGGCTAACTACGTGCCAGCAGCCGCGGTAATACGTAGGTGGCAAGCG
SV_220	Bacteria	Cyanobacteria	Vampirivibrionia	Gastranaerophilales	NA	NA			AATTTTGCGCAATGGGCGAAAGCCTGACGCAGCAACGCCGCGTGATCGAGACGCCCTTCGGGGTGTAAAGATCTGTCAGTGGGGACGAAAAATGACGGTACCCACAGAGGAAGCACCGGCTAACTCCGTGCCAGCAGCCGCGGTAATACGGGGGGTGCAAGCGTTGTCCGGAATCATTGGGCGTAAAG
SV_221	Bacteria	Firmicutes	Clostridia	Oscillospirales	Ruminococcaceae	Paludicola			AATATTGCACAATGGGGGGAACCCTGATGCAGCGACGCCGCGTGAGGGAAGAAGGTTTTCGGATTGTAAACCTCTGTCCTTGGTGACGATAATGACGGTAGCCAAGGAGGAAGCCACGGCTAACTACGTGCCAGCAGCCGCGGTAATACGTAGGTGGCAAGCGTTGTCCGGAATTACTGGGTGTAAAG
SV_222	Bacteria	Verrucomicrobiota	Verrucomicrobiae	Verrucomicrobiales	Akkermansiaceae	Akkermansia	muciniphila		TTTCGCTCCCCTGGCCTTCGTGCCTCAGCGTCAGTTAATGTCCAGGAACCCGCCTTCGCCACGAGTGTTCCTCTCGATATCTACGCATTTCACTGCTACACCGAGAATTCCGGTTCCCCCTCCATTACTCTAGTCTCGCAGTATCATGTGCCGTCCGCGGGTTGAGCCCGCGCCTTTCACACACGACT
SV_223	Bacteria	Firmicutes	Clostridia	Clostridia UCG-014	NA	NA			AATATTGCGCAATGGAGGAAACTCTGACGCAGTGACGCCGCGTATAGGAAGAAGTTTTTCGGAATGTAAACTATTGTCGTTAGGGAAGAGAAAGGACAGTACCTAAGGAGGAAGCTCCGGCTAACTACGTGCCAGCAGCCGCGGTAATACGTAGGGAGCGAGCGTTATCCGGAATTATTGGGTGTAAA
SV_224	Bacteria	Firmicutes	Clostridia	Lachnospirales	Lachnospiraceae	Kineothrix	alysoides	Lachnospiraceae NK4A136 group	AATATTGCACAATGGGGGAAACCCTGATGCAGCGACGCCGCGTGAGTGAAGAAGTATTTCGGTACGTAAAGCTCTATCAGCAGGGAAGAAAAAAAGTCCTTTGGACTTTGGACGGTACCTGACCAAGAAGCCCCGGCTAACTACGTGCCAGCAGCCGCGGTAATACGTAGGGGGCAAGCGTTATCCGG
SV_225	Bacteria	Firmicutes	Clostridia	Clostridia UCG-014	NA	NA			AATATTGCGCAATGGAGGAAACTCTGACGCAGTGACGCCGCGTATAGGAAGAAGGTTTTCGGATTGTAAACTATTGTCGTGAGGGAAGAAGATGACAGTACCTCAGGAGGAAGCTCCGGCTAACTATGTGCCAGCAGCCGCGGTAATACATAGGGAGCAAGCGTTATCCGGAATTATTGGGTGTAAAG
SV_226	Bacteria	Firmicutes	Clostridia	Lachnospirales	Lachnospiraceae	NA			AATATTGCACAATGGGCGAAAGCCTGATGCAGCGACGCCGCGTGAGTGAAGAAGTATCTCGGTATGTAAAGCTCTATCAGCAGGGAAGAAAATGACGGTACCTGACTAAGAAGCCCCGGCTAACTACGTGCCAGCAGCCGCGGTAATACGTAGGGGGCAAGCGTTATCCGGATTTACTGGGTGTAAAG
SV_227	Bacteria	Actinobacteriota	Coriobacteriia	Coriobacteriales	Eggerthellaceae	Eggerthella	sp.		AATTTTGCGCAATGGGGGAAACCCTGACGCAGCAACGCCGCGTGCGGGATGACGGCCTTCGGGTTGTAAACCGCTTTCAGCAGGGAAGAAATTCGACGGTACCTGCAGAAGAAGCTCCGGCTAACTACGTGCCAGCAGCCGCGGTAATACGTAGGGAGCGAGCGTTATCCGGATTCATTGGGCGTAAA
SV_228	Bacteria	Firmicutes	Clostridia	Lachnospirales	Lachnospiraceae	NA			AATATTGGACAATGGGGGGAACCCTGATCCAGCGACGCCGCGTGAGTGAAGAAGTATTTCGGTATGTAAAGCTCTATCAGCAGGGAAGAAGAAAGACGGTACCTGACTAAGAAGCCCCGGCTAACTACGTGCCAGCAGCCGCGGTAATACGTAGGGGGCAAGCGTTATCCGGATTTACTGGGTGTAAA
SV_229	Bacteria	Firmicutes	Bacilli	Erysipelotrichales	Erysipelotrichaceae	Allobaculum			GTAATACGTAGGTGGCAAGCGTTATCCGGAATGATTGGGCGTAAAGGGTGCGCAGGCTGCGCGTCAAGTCTGAAGTGAAAGGTACGGGCTTAACCGGTACAGGCTTTGGAAACTGGCACGCTAGAGGACAGGAGAGGGCGGTGGAACTCCATGTGTAGCGGTAAAATGCGTAGATATATGGAAGAACA
SV_230	Bacteria	Firmicutes	Clostridia	Oscillospirales	Ruminococcaceae	Anaerotruncus	sp.		GATATTGCACAATGGGCGAAAGCCTGATGCAGCGACGCCGCGTGAGGGAAGACGGTCTTCGGATTGTAAACCTCTGTCTTTGGGGAAGAAATCAGACGGTACCCAAAGAGGAAGCTCCGGCTAACTACGTGCCAGCAGCCGCGGTAATACGTAGGGAGCGAGCGTTGTCCGGAATTACTGGGTGTAAA
SV_231	Bacteria	Firmicutes	Clostridia	Oscillospirales	Oscillospiraceae	Neglectibacter	sp.	Ruminococcaceae, Incertae Sedis	GATATTGGTCAATGGGGGAAACCCTGAACCAGCAACGCCGCGTGAGGGAAGACGGTTTTCGGATTGTAAACCTCTGTCCTCTGTGAAGATAATGACGGTAGCAGAGGAGGAAGCTCCGGCTAACTACGTGCCAGCAGCCGCGGTAATACGTAGGGAGCAAGCGTTGTCCGGATTTACTGGGTGTAAAG
SV_232	Bacteria	Firmicutes	Clostridia	Oscillospirales	Ruminococcaceae	Anaerotruncus	sp.		GATATTGCACAATGGGCGAAAGCCTGATGCAGCGACGCCGCGTGAGGGAAGACGGTCTTCGGATTGTAAACCTCTGTCTTTGGGGAAGAATAGAGACGGTACCCAAAGAGGAAGCTCCGGCTAACTACGTGCCAGCAGCCGCGGTAATACGTAGGGAGCGAGCGTTGTCCGGAATTACTGGGTGTAAA
SV_233	Bacteria	Actinobacteriota	Coriobacteriia	Coriobacteriales	Atopobiaceae	Coriobacteriaceae UCG-002			AATCTTGCGCAATGGGCGAAAGCCTGACGCAGCGACGCCGCGTGCGGGATGACGGCCTTCGGGTTGTAAACCGCTTTCAGCAGGGACGAGGCCGCAAGGTGACGGTACCTGCAGAAGAAGCCCCGGCTAACTACGTGCCAGCAGCCGCGGTAATACGTAGGTGGCAAGCGTTATCCGGAATGATTGGG
SV_234	Bacteria	Firmicutes	Clostridia	Lachnospirales	Lachnospiraceae	NA			GATATTGCACAATGGGGGAAACCCTGATGCAGCGACGCCGCGTGAGTGAAGAAGTATTTCGGTATGTAAAGCTCTATCAGCAGGGAAGAAGATGACAGTACCTGACTAAGAAGCCCCGGCTAACTACGTGCCAGCAGCCGCGGTAATACGTAGGGGGCAAGCGTTATCCGGATTTACTGGGTGTAAAG
SV_235	Bacteria	Firmicutes	Clostridia	Lachnospirales	Lachnospiraceae	NA			AATATTGCACAATGGGGGAAACCCTGATGCAGCAACGCCGCGTGAGTGAAGAAGTATTTCGGTATGTAAAGCTCTATCAGCAGGGAAGAAGAAAGACGGTACCTGACTAAGAAGCCCCGGCTAACTACGTGCCAGCAGCCGCGGTAATACGTAGGGGGCAAGCGTTATCCGGATTTACTGGGTGTAAA
SV_236	Bacteria	Firmicutes	Bacilli	Erysipelotrichales	Erysipelatoclostridiaceae	Erysipelatoclostridium			TGTGGTGAAAGCCTGAAGCTTAACTTCAGTAAGCCATAGAAACCAGGCAGCTAGAGTGCAGGAGAGGATCGTGGAATTCCATGTGTAGCGGTGAAATGCGTAGATATATGGAGGAACACCAGTGGCGAAGGCGACGATCTGGCCTGCAACTGACGCTCAGTCCCGAAAGCGTGGGGAGCAAATAGGAT
SV_237	Bacteria	Firmicutes	Clostridia	Oscillospirales	Ruminococcaceae	Paludicola			AATATTGCACAATGGGGGAAACCCTGATGCAGCGACGCCGCGTGAGGGAAGAAGGTTTTCGGATTGTAAACCTCTGTCCTTGGTGACGAAAATGACGGTAGCCAAGGAGGAAGCCACGGCTAACTACGTGCCAGCAGCCGCGGTAATACGTAGGTGGCAAGCGTTGTCCGGAATTACTGGGTGTAAAG
SV_238	Bacteria	Firmicutes	Clostridia	Oscillospirales	Oscillospiraceae	Flavonifractor	plautii		AATATTGGGCAATGGGCGCAAGCCTGACCCAGCAACGCCGCGTGAAGGAAGAAGGCTTTCGGGTTGTAAACTTCTTTTGTCAGGGACGAAACAAATGACGGTACCTGACGAATAAGCCACGGCTAACTACGTGCCAGCAGCCGCGGTAATACGTAGGTGGCAAGCGTTATCCGGATTTACTGGGTGTA
SV_239	Bacteria	Firmicutes	Clostridia	Oscillospirales	Oscillospiraceae	Oscillospiraceae bacterium		Colidextribacter	AATATTGGGCAATGGGCGCAAGCCTGACCCAGCAATGCCGCGTGAAGGAAGAAGGCCCTCGGGTTGTAAACTTCTTTTATCAGGGACGAAGGAAGTGACGGTACCTGATGAATAAGCTCCGGCTAACTACGTGCCAGCAGCCGCGGTAATACGTAGGGAGCAAGCGTTATCCGGATTTACTGGGTGTA
SV_240	Bacteria	Firmicutes	Clostridia	Eubacteriales	Anaerofustaceae	Anaerofustis	stercorihominis		AATATTGCGCAATGGGGGAAACCCTGACGCAGCAACGCCGCGTGAGCGATGAAGGTTTTCGGATCGTAAAGCTCTGTCTTTGGGGAAGATAATGACGGTACCCAAGGAGGAAGCTCCGGCTAACTACGTGCCAGCAGCCGCGGTAATACGTAGGGAGCAAGCGTTGTCCGGATTCACTGGGCGTAAAG
SV_241	Bacteria	Firmicutes	Clostridia	Clostridia UCG-014	NA	NA			AATATTGCGCAATGGAGGAAACTCTGACGCAGTGACGCCGCGTATAGGACGAAGGTCTTCGGATTGTAAACTATTGTCGTTAGGGAAGAGAAAGGACAGTACCTAAGGAGGAAGCTCCGGCTAACTACGTGCCAGCAGCCGCGGTAATACGTAGGGAGCGAGCGTTATCCGGATTTATTGGGTGTAAA
SV_242	Bacteria	Firmicutes	Clostridia	Clostridia UCG-014	NA	NA			AATATTGCGCAATGGAGGAAACTCTGACGCAGTGACGCCGCGTGCAGGAAGAAGGTTTTCGGATTGTAAACTGCTTTAGACAGGGAAGATAATGACAGTACCTGTAGAATAAGCTCCGGCTAACTACGTGCCAGCAGCCGCGGTAATACGTAGGGAGCAAGCGTTATCCGGATTTATTGGGTGTAAAG
SV_243	Bacteria	Verrucomicrobiota	Verrucomicrobiae	Verrucomicrobiales	Akkermansiaceae	Akkermansia	muciniphila		AATCATTCACAATGGGGGAAACCCTGATGGTGCGACGCCGCGTGGGGGAATGAAGGTCTTCGGATTGTAAACCCCTGTCATGTGGGAGCAAATTAAAAAGATAGTACCACAAGAGGAAGAGACGGCTAACTCTGTGCCAGCAGCCGCGGTAATACGTAGGTGGCAAGCGTTATCCGGAATTATTGGGC
SV_244	Bacteria	Firmicutes	Clostridia	Oscillospirales	Ruminococcaceae	NA			GATATTGCACAATGGGGGAAACCCTGATGCAGCAACGCCGCGTGAGGGAAGAAGGTTTTCGGATTGTAAACCTCTGTCATTGGTGAAGATAATGACGGTAGCCAATGAGGAAGCTCCGGCTAACTACGTGCCAGCAGCCGCGGTAATACGTAGGGAGCGAGCGTTGTCCGGAATTACTGGGTGTAAAG
SV_245	Bacteria	Firmicutes	Clostridia	Oscillospirales	UCG-010	NA			AATATTGGGCAATGGACGAAAGTCTGACCCAGCGACGCCGCGTGAGGGAAGAAGGTCTTCGGATTGTAAACCTTAGTAAGCAGGGAAGAAGGAAGTGACGGTACCTGCAGAGTAAGCCACGGCTAACTACGTGCCAGCAGCCGCGGTAATACGTAGGTGGCGAGCGTTATCCGGAATTACTGGGTGTA
SV_246	Bacteria	Firmicutes	Clostridia	Clostridiales	Clostridiaceae	Clostridium sensu stricto 2			AATATTGCACAATGGGGGAAACCCTGATGCAGCAACGCCGCGTGAGTGATGACGGCCTTCGGGTTGTAAAGCTCTGTCTTCAGGGACGATAATGACGGTACCTGAGGAGGAAGCCACGGCTAACTACGTGCCAGCAGCCGCGGTAATACGTAGGTGGCAAGCGTTATCCGGAATGATTGGGCGTAAAG
SV_247	Bacteria	Firmicutes	Clostridia	Oscillospirales	Oscillospiraceae	NA			AATATTGGGCAATGGGCGCAAGCCTGACCCAGCAACGCCGCGTGAAGGAAGAAGGCTTTCGGGTTGTAAACTTCTTTTCTTGGGGACGAAGAAAGTGACGGTACCCAAGGAATAAGCCACGGCTAACTACGTGCCAGCAGCCGCGGTAATACGTAGGTGGCAAGCGTTATCCGGATTTATTGGGTGTA
SV_248	Bacteria	Firmicutes	Clostridia	Lachnospirales	Lachnospiraceae	NA			GATATTGCACAATGGGGGAAACCCTGATGCAGCGACGCCGCGTGAGTGAAGAAGTATCTCGGTATGTAAAGCTCTATCAGCAGGGAAGAAAAGGGCGAAAGCCCGGACAGTACCTGACTAAGAAGCCCCGGCTAACTACGTGCCAGCAGCCGCGGTAATACGTAGGGGGCAAGCGTTATCCGGATTTA
SV_249	Bacteria	Firmicutes	Clostridia	Oscillospirales	Ruminococcaceae	NA			AATATTGCACAATGGGGGGAACCCTGATGCAGCGACGCCGCGTGAGGGAAGAAGGTTTTTGGATTGTAAACCTCTGTCCTTGGTAAAGAAGCAAGACGGTAGCCAAGGAGGAAGCCACGGCTAACTACGTGCCAGCAGCCGCGGTAATACGTAGGTGGCAAGCGTTGTCCGGAATTACTGGGTGTAAA
SV_250	Bacteria	Firmicutes	Clostridia	Lachnospirales	Lachnospiraceae	Roseburia			AATATTGCACAATGGGGGAAACCCTGATGCAGCGACGCCGCGTGAGCGAGGAAGTACCTCGGTATGTAAAGCTCTATCAGCAGGGAAGAAAGTGACAGTACCTGACTAAGAAGCCCCGGCTAACTACGTGCCAGCAGCCGCGGTAATACGTAGGGGGCAAGCGTTATCCGGATTCACTGGGCGTAAAG
SV_251	Bacteria	Firmicutes	Bacilli	Erysipelotrichales	Erysipelatoclostridiaceae	NA			AATTTTCGGCAATGGGGGGAACCCTGACCGAGCAACGCCGCGTGAGGGAGGAAGTATTTCGGTATGTAAACCTCTGTTATAAAGGAAGAACGGTGTATGTAGGGAATGACATACAAGTGACGGTACTTTATGAGGAAGCCACGGCTAACTACGTGCCAGCAGCCGCGGTAATACGTAGGTGGCGAGCG
SV_252	Bacteria	Firmicutes	Bacilli	Lactobacillales	Enterococcaceae	Enterococcus			AATCTTCGGCAATGGACGAAAGTCTGACCGAGCAACGCCGCGTGAGTGAAGAAGGTTTTCGGATCGTAAAACTCTGTTGTTAGAGAAGAACAAAGATGAGAGTAAAATGTTCATCCCTTGACGGTATCTAACCAGAAAGCCACGGCTAACTACGTGCCAGCAGCCGCGGTAATACGTAGGTGGCAAGC
SV_253	Bacteria	Firmicutes	Bacilli	Erysipelotrichales	Erysipelotrichaceae	Dubosiella			AATTTTCGTCAATGGGGGGAACCCTGAACGAGCAATGCCGCGTGAGCGAGGAAGGTCTTCGGATCGTAAAGCTCTGTTGCCGGGGACAAAAGACAGAAAGAGTGGAAAGCTTTCTGAGTGATGGTACCCGGCGAGGAAGTCACGGCTAACTACGTGCCAGCAGCCGCGGTAATACGTAGGTGGCGAGC
SV_254	Bacteria	Firmicutes	Clostridia	Lachnospirales	Lachnospiraceae	Acetatifactor			AATATTGCACAATGGGGGGAACCCTGATGCAGCGACGCCGCGTGAGTGAAGAAGTCATTCGTGATGTAAAGCTCTATCAGCAGGGAAGAAAATGACGGTACCTGACTAAGAAGCCCCGGCTAACTACGTGCCAGCAGCCGCGGTAATACGTAGGGGGCAAGCGTTATCCGGATTTACTGGGTGTAAAG
SV_255	Bacteria	Firmicutes	Clostridia	Oscillospirales	Oscillospiraceae	UCG-002			AATATTGGGCAATGGGCGCAAGCCTGACCCAGCAACGCCGCGTGAAGGAAGAAGGCTTTCGGGTTGTAAACTTCTTTTGTCAGGGAAGAGTAGAAGACGGTACCTGACGAATAAGCCACGGCTAACTACGTGCCAGCAGCCGCGGTAATACGTAGGTGGCAAGCGTTGTCCGGATTTACTGGGTGTAA
SV_256	Bacteria	Firmicutes	Bacilli	Erysipelotrichales	Erysipelatoclostridiaceae	Erysipelatoclostridium			AATTTTCGGCAATGGGCGAAAGCCTGACCGAGCAACGCCGCGTGAACGAAGAAGGTCTTCGGATCGTAAAGTTCTGTTATAGAGGAAGAACGGCGCCTGTAGGGAATGACAGGTGAGTGACGGTACTCTATGAGGAAGCCACGGCTAACTACGTGCCAGCAGCCGCGGTAATACGTAGGTGGCGAGCG
SV_257	Bacteria	Firmicutes	Clostridia	Peptostreptococcales-Tissierellales	Peptostreptococcaceae	Paraclostridium			AATATTGCACAATGGGCGAAAGCCTGATGCAGCAACGCCGCGTGAGCGATGAAGGCCTTCGGGTCGTAAAGCTCTGTCCTCAAAGAAGATAATGACGGTACTTGAGGAGGAAGCCCCGGCTAACTACGTGCCAGCAGCCGCGGTAATACGTAGGGGGCTAGCGTTATCCGGAATTACTGGGCGTAAAG
SV_258	Bacteria	Firmicutes	Clostridia	Lachnospirales	Lachnospiraceae	NA			AATATTGCACAATGGGGGAAACCCTGATGCAGCGACGCCGCGTGAGCGAAGAAGTATTTCGGTATGTAAAGCTCTATCAGCAGGGAAGAAAACGACGGTACCTGACTAAGAAGCCCCGGCTAACTACGTGCCAGCAGCCGCGGTAATACGTAGGGGGCAAGCGTTATCCGGATTTACTGGGTGTAAAG
SV_259	Bacteria	Firmicutes	Bacilli	RF39	NA	NA			AATATTCGTCAATGGGGGAAACCCTGAACGAGCAATGCCGCGTGAAGGATGACGGTCCTCTGGATTGTAAACTTCTGTTGTTAGGGAAGAACGACCTAGGTAGGAAATGACCTAGGAGTGACGGTACCTTTCAAGAAAGCTCCGGCTAACTACGTGCCAGCAGCCGCGGTAATACGTAGGGAGCGAGC
SV_260	Bacteria	Firmicutes	Clostridia	Peptostreptococcales-Tissierellales	Anaerovoracaceae	Anaerovorax			AATATTGCACAATGGGCGCAAGCCTGATGCAGCAACGCCGCGTGAACGAAGAAGGTCTTCGGATTGTAAAGTTCTGTCCTTAGGGAAGAAGAAAGTGACGGTACCTAAGGAGGAAGCCCCGGCTAACTACGTGCCAGCAGCCGCGGTAATACGTAGGGGGCAAGCGTTATCCGGAATGATTGGGCGTA
SV_261	Bacteria	Firmicutes	Clostridia	Oscillospirales	Ruminococcaceae	NA			GATATTGGGCAATGGGGGAAACCCTGACCCAGCGACGCCGCGTGAGGGAAGACGGTCTTCGGATTGTAAACCTCTGTCTTTGGGGACGAAAAAGGACGGTACCCAAGGAGGAAGCTCCGGCTAACTACGTGCCAGCAGCCGCGGTAATACGTAGGGAGCGAGCGTTGTCCGGAATTACTGGGTGTAAA
SV_262	Bacteria	Firmicutes	Clostridia	Clostridia UCG-014	NA	NA			AATATTGCGCAATGGAGGAAACTCTGACGCAGTGACGCCGCGTATAGGAAGAAGGTTTTCGGATTGTAAACTATTGTCGTTAGGGAAGAGAAAGGACAGTACCTAAGGAGGAAGCCCCGGCTAACTACGTGCCAGCAGCCGCGGTAATACGTAGGGGGCGAGCGTTATCCGGATTTATTGGGTGTAAA
SV_263	Bacteria	Firmicutes	Clostridia	Peptostreptococcales-Tissierellales	Peptostreptococcaceae	NA			AATATTGCACAATGGGCGAAAGCCTGATGCAGCAACGCCGCGTGAGCGATGAAGGCCTTCGGGTCGTAAAGCTCTGTCCTCAAGGAAGATAATGACGGTACTTTATGAGGAAGCCACGGCTAACTACGTGCCAGCAGCCGCGGTAATACGTAGGTGGCAAGCGTTATCCGGAATTATTGGGCGTAAAG
SV_264	Bacteria	Firmicutes	Clostridia	Oscillospirales	Oscillospiraceae	Oscillospira			AATATTGGGCAATGGACGCAAGTCTGACCCAGCAACGCCGCGTGAAGGAAGAAGGCTTTCGGGTTGTAAACTTCTTTTGTCAGGGAACAGTAGAAGAGGGTACCTGACGAATAAGCCACGGCTAACTACGTGCCAGCAGCCGCGGTAATACGTAGGTGGCAAGCGTTGTCCGGATTTACTGGGTGTAA
SV_265	Bacteria	Firmicutes	Clostridia	Peptostreptococcales-Tissierellales	Peptostreptococcaceae	NA			AATATTGCACAATGGGCGAAAGCCTGATGCAGCAACGCCGCGTGAGTGATGAAGGTCTTCGGGTCGTAAAACTCTGTCCTCAAGGAAGATAATGACGGTACTTGAGGAGGAAGCCCCGGCTAACTACGTGCCAGCAGCCGCGGTAATACGTAGGGGGCTAGCGTTATCCGGATTTACTGGGCGTAAAG
SV_266	Bacteria	Firmicutes	Clostridia	Peptococcales	Peptococcaceae	NA			AATCTTCCGCAATGGGCGCAAGCCTGACGGAGCAACGCCGCGTGAATGAAGAAGGTCTTCGGATCGTAAAGTTCTGTTCTTAGGGAAGAAGTCTTAGGTTGTGAATAATGACTTAAGGTGACGGTACCTATGGAGAAAGCTCCGGCTAACTACGTGCCAGCAGCCGCGGTAATACGTAGGGAGCGAGC
SV_267	Bacteria	Firmicutes	Clostridia	Lachnospirales	Lachnospiraceae	Cuneatibacter	caecimuris		AATATTGCACAATGGGGGAAACCCTGATGCAGCGACGCCGCGTGACTGAAGAAGTACTTCGGTATGTAAAGGTCTATCAGCAGGGAAGAAGAAAGACGGTACCTGACTAAGAAGCCCCGGCTAACTACGTGCCAGCAGCCGCGGTAATACGTAGGGGGCAAGCGTTATCCGGATTTACTGGGTGTAAA
SV_268	Bacteria	Firmicutes	Clostridia	Lachnospirales	Lachnospiraceae	Lachnospiraceae NK4A136 group			AATATTGCACAATGGGGGAAACCCTGATGCAGCGACGCCGCGTGAGTGAAGAAGTATTTCGGTACGTAAAGCTCTATCAGCAGGGAAGAAAAACCGGCCTTAGGGCCGCCAGACGGTACCTGACTAAGAAGCCCCGGCTAACTACGTGCCAGCAGCCGCGGTAATACGTAGGGGGCAAGCGTTATCCG
SV_269	Bacteria	Firmicutes	Clostridia	Peptococcales	Peptococcaceae	NA			AATCTTCCGCAATGGGCGCAAGCCTGACGGAGCAACGCCGCGTGAATGAAGAAGGTCTTCGGATCGTAAAGTTCTGTTCTTAGGGAAGAAGTCTTAGATTGTGAATAATGATTTAAGGTGACGGTACCTATGGAGAAAGCTCCGGCTAACTACGTGCCAGCAGCCGCGGTAATACGTAGGGAGCGAGC
SV_270	Bacteria	Firmicutes	Clostridia	Oscillospirales	Oscillospiraceae	NA			AATATTGGGCAATGGGCGCAAGCCTGACCCAGCAACGCCGCGTGAAGGAAGAAGGCTTTCGGGTTGTAAACTTCTTTTGACAGGGAAGAGCAGAAGACGGTACCTGTCGAATAAGCCACGGCTAACTACGTGCCAGCAGCCGCGGTAATACGTAGGTGGCAAGCGTTGTCCGGATTTACTGGGTGTAA
SV_271	Bacteria	Firmicutes	Clostridia	Monoglobales	Monoglobaceae	Monoglobus			GATATTGCGCAATGGGGGAAACCCTGACGCAGCAACGCCGCGTGAAGGAAGAAGGTTTTCGGATCGTAAACTTCTTTAAGTGTGGAAGAAGATGACGGTACACACAGAATAAGCCACGGCTAACTACGTGCCAGCAGCCGCGGTAATACGTAGGTGGCGAGCGTTGTCCGGATTTACTGGGTGTAAAG
SV_272	Bacteria	Firmicutes	Clostridia	Lachnospirales	Lachnospiraceae	NA			AATATTGGACAATGGGGGAAACCCTGATCCAGCGACGCCGCGTGAGTGAAGAAGTATTTCGGTACGTAAAGCTCTATCAGCAGGAAAGAAAATGACGGTACCTGACTAAGAAGCCCCGGCTAACTACGTGCCAGCAGCCGCGGTAATACGTAGGGGGCAAGCGTTATCCGGATTTACTGGGTGTAAAG
SV_273	Bacteria	Actinobacteriota	Actinobacteria	Corynebacteriales	Corynebacteriaceae	NA			AATATTGCACAATGGGCGGAAGCCTGATGCAGCGACGCCGCGTGAGGGATGACGGCCTTCGGGTTGTAAACCTCTTTCGCTAGGGAAGAAGCCTTCGGGTGACGGTACCTGGATAAGAAGCACCGGCTAACTACGTGCCAGCAGCCGCGGTAATACGTAGGGTGCAAGCGTTGTCCGGAATTACTGGG
SV_274	Bacteria	Firmicutes	Clostridia	Oscillospirales	Oscillospiraceae	Colidextribacter			AATATTGGGCAATGGGCGAAAGCCTGACCCAGCAACGCCGCGTGAAGGAAGAAGGCTTTCGGGTTGTAAACTTCTTTTCTCAGGGACGAACAGATGACGGTACCTGAGGAATAAGCCACGGCTAACTACGTGCCAGCAGCCGCGGTAATACGTAGGTGGCAAGCGTTATCCGGATTTACTGGGTGTAA
SV_275	Bacteria	Firmicutes	Clostridia	Peptococcales	Peptococcaceae	NA			AATCTTCCGCAATGGGCGAAAGCCTGACGGAGCAACGCCGCGTGATCGAATGAAGGCCTTCGGGTTGTAAAGATCTGTTGACAGGGACGAATAAGCAATGCGAATAGTTTTGTGTATGACGGTACCTGTTTAGAAAGCTCCGGCTAACTACGTGCCAGCAGCCGCGGTAATACGTAGGGAGCAAGCGT
SV_276	Bacteria	Firmicutes	Clostridia	Clostridiales	Clostridiaceae	Candidatus Arthromitus			AATATTGCACAATGGGGGAAACCCTGATGCAGCAACGCCGCGTGAGTGAAGAAGGTTTTCGGATTGTAAAGCTCTGTTAGCAGGGAAGAGGAAGGACGGTACCTGCAGAGGAAGCCACGGCTAACTACGTGCCAGCAGCCGCGGTAATACGTAGGTGGCAAGCGTTGTTCGGAATAACTGGGCGTAAA
SV_277	Bacteria	NA	NA	NA	NA	NA			GTTTGCTCCCCACGCTTTCGTGCCTCAGTGTCAGTTACAGTCCAGAGAGCCGCCTTCGCAACTGGTGTTCCTCCTAATATCTACGCATTTCACCGCTACACTAGGAATTCCACTCTCCTCTCCTGCACTCAAGTTTCCCAGTTTCAAAGGCTTACTACGGTTGAGCCGTAGCCTTTCACCTCTGACTT
SV_278	Bacteria	Firmicutes	Clostridia	Lachnospirales	Lachnospiraceae	NA			GATATTGCACAATGGGGGGAACCCTGATGCAGCGACGCCGCGTGGGTGAAGGAGTGCTTCGGCATGTAAAGCCCTATCGGCAGGGAAGAAGCAAGACGGTACCTGACTAAGAAGCCCCGGCTAACTACGTGCCAGCAGCCGCGGTAATACGTAGGGGGCGAGCGTTATCCGGATTCACTGGGTGTAAA
SV_279	Bacteria	Firmicutes	Bacilli	RF39	NA	NA			AATATTCGTCAATGGGGGAAACCCTGAACGAGCAATGCCGCGTGAGTGATGAAGGTCTTAATGATTGTAAAACTCTGTTGTGAAGGAAGAATAGCCATCATAGGTAATGATGATGGTGTGACGGTACTTCACCAGAAAGCCCCGGCTAACTACGTGCCAGCAGCCGCGGTAATACGTAGGGGGCGAGC
SV_280	Bacteria	Firmicutes	Clostridia	Oscillospirales	Ruminococcaceae	Incertae Sedis			GATATTGGTCAATGGGGGAAACCCTGAACCAGCAACGCCGCGTGAGGGAAGACGGTTTTCGGATTGTAAACCTCTGTCCTCTGTGAAGATGATGACGGTAGCAGAGGAGGAAGCTCCGGCTAACTACGTGCCAGCAGCCGCGGTAATACGTAGGGAGCGAGCGTTGTCCGGATTTACTGGGTGTAAAG
SV_281	Bacteria	Firmicutes	Clostridia	Oscillospirales	Oscillospiraceae	Oscillospira			AATATTGGGCAATGGACGCAAGTCTGACCCAGCAACGCCGCGTGAAGGAAGAAGGCTTTCGGGTTGTAAACTTCTTTTGTCAGGGAAGAGAAGAAGACGGTACCTGGCGAATAAGCCACGGCTAACTACGTGCCAGCAGCCGCGGTAATACGTAGGTGGCAAGCGTTGTCCGGATTTACTGGGTGTAA
SV_282	Bacteria	Firmicutes	Clostridia	Oscillospirales	Ruminococcaceae	Incertae Sedis			GATATTGGTCAATGGGGGAAACCCTGAACCAGCAACGCCGCGTGAGGGATGACGGCCTTCGGGTTGTAAACCTCTGTCCTCTGTGAAGATAATGACGGTAGCAGAGGAGGAAGCTCCGGCTAACTACGTGCCAGCAGCCGCGGTAATACGTAGGGAGCAAGCGTTGTCCGGATTTACTGGGTGTAAAG
SV_283	Bacteria	Firmicutes	Clostridia	Lachnospirales	Lachnospiraceae	NA			AATATTGCACAATGGGGGAAACCCTGATGCAGCGACGCCGCGTGGACGAAGAAGTATTTCGGTATGTAAAGTCCTATCAGCAGGGAAGAAAATGACAGTACCTGACTAAGAAGCCCCGGCTAACTACGTGCCAGCAGCCGCGGTAATACGTAGGGGGCAAGCGTTATCCGGATTTACTGGGTGTAAAG
SV_284	Bacteria	Proteobacteria	Gammaproteobacteria	Enterobacterales	Morganellaceae	Morganella			AATATTGCACAATGGGCGCAAGCCTGATGCAGCCATGCCGCGTGTATGAAGAAGGCCTTCGGGTTGTAAAGTACTTTCAGTCGGGAGGAAGGTGTCAAGGTTAATAACCTTGGCAATTGACGTTACCGACAGAAGAAGCACCGGCTAACTCCGTGCCAGCAGCCGCGGTAATACGGAGGGTGCAAGCG
SV_285	Bacteria	Actinobacteriota	Actinobacteria	Corynebacteriales	Atopobiaceae	Olsenella /Muricaecibacterium torontonense			GTTTGCTCCCCTAGCTTTCGCGCCTCAGCGTCAGTGATGGCCCAGAAGGCCGCCTTCGCCACCGGTGTTCTTCCCGATATCTGCGCATTCCACCGCTACACCGGGAATTCCGCCTTCCCCTACCACACTCAAGCCAGCCGGTATCGGGAGCGAGACGGGGTTGAGCCCCGAAATTTGACTCCCGACCT
SV_286	Bacteria	Firmicutes	Bacilli	Erysipelotrichales	Erysipelatoclostridiaceae	Erysipelatoclostridium			AATTTTCGGCAATGGGGGGAACCCTGACCGAGCAACGCCGCGTGAAGGAGGAAGGTCTTCGGACTGTAAACTTCTGTTATAAAGGAAGAAAGACGGATAAAGGGAATGATATCCGAGTGACGGTACTTTATGAGGAAGCCACGGCTAACTACGTGCCAGCAGCCGCGGTAATACAGAGGTCTCAAGCG
SV_287	Bacteria	Firmicutes	Clostridia	Lachnospirales	Lachnospiraceae	NA			AATATTGCACAATGGGGGAAACCCTGATGCAGCGACGCCGCGTGAGTGAAGAAGTATTTCGGTATGTAAAGCTCTATCAGCAGGGAAGAAGCAGACGGTACCTGACTAAGAAGCCCCGGCTAACTACGTGCCAGCAGCCGCGGTAATACGTAGGGGGCAAGCGTTATCCGGATTTACTGGGTGTAAAG
SV_288	Bacteria	Firmicutes	Bacilli	Erysipelotrichales	Erysipelotrichaceae	Allobaculum			ATTTGCTCCCCACGCTTTCGTGCCTGAGCGTCAGCAACAGTCCAGGCGGTCGCCTTCGCAACTGGTGTTCTTCCATATATCTACGCATTTTACCGCTACACATGGAGTTCCACCGCCCTCTCCTGTCCTCTAGCGTGCCAGTTTCCAAAGCCTGTACCGGTTAAGCCCGTACCTTTCACTTCAGACTT
SV_289	Bacteria	Firmicutes	Clostridia	Oscillospirales	Oscillospiraceae	UCG-005			AATATTGGGCAATGGGGGAAACCCTGACCCAGCAACGCCGCGTGAAGGAAGAAGGCTTTCGGGTTGTAAACTTCTTTTACCAGGGACGAAGAAAGTGACGGTACCTGGAGAAAAAGCTCCGGCTAACTACGTGCCAGCAGCCGCGGTAATACGTAGGGAGCGAGCGTTGTCCGGATTTACTGGGTGTA
SV_290	Bacteria	Firmicutes	Clostridia	Oscillospirales	Oscillospiraceae	Colidextribacter			AATATTGGGCAATGGGCGCAAGCCTGACCCAGCAACGCCGCGTGAAGGAAGAAGGCTTTCGGGTTGTAAACTTCTTTTCTCAGGGACGAAGAAAGTGACGGTACCTGAGGAATAAGCCACGGCTAACTACGTGCCAGCAGCCGCGGTAATACGTAGGTGGCAAGCGTTATCCGGATTTACTGGGTGTA
SV_291	Bacteria	Firmicutes	Clostridia	Oscillospirales	Oscillospiraceae	NA			AATATTGGGCAATGGGCGCAAGCCTGACCCAGCAACGCCGCGTGAAGGAAGAAGGCTTTCGGGTTGTAAACTTCTTTTCTCGGGGACGAACAAATGACGGTACCCGAGGAATAAGCCACGGCTAACTACGTGCCAGCAGCCGCGGTAATACGTAGGTGGCAAGCGTTATCCGGATTTATTGGGTGTAA
SV_292	Bacteria	Firmicutes	Bacilli	Bacillales	Bacillaceae	Bacillus			AATCTTCCGCAATGGACGAAAGTCTGACGGAGCAACGCCGCGTGAGTGATGAAGGCTTTCGGGTCGTAAAACTCTGTTGTTAGGGAAGAACAAGTACAAGAGTAACTGCTTGTACCTTGACGGTACCTAACCAGAAAGCCACGGCTAACTACGTGCCAGCAGCCGCGGTAATACGTAGGTGGCAAGCG
SV_293	Bacteria	Actinobacteriota	Actinobacteria	Corynebacteriales	Corynebacteriaceae	Corynebacterium			AATATTGCACAATGGGCGCAAGCCTGATGCAGCGACGCCGCGTGGGGGATGAAGGCCTTCGGGTTGTAAACTCCTTTCGCTAGGGACGAAGCATTTTTGTGACGGTACCTGGAGAAGAAGCACCGGCTAACTACGTGCCAGCAGCCGCGGTAATACGTAGGGTGCGAGCGTTGTCCGGAATTACTGGG
SV_294	Bacteria	Firmicutes	Clostridia	Oscillospirales	Ruminococcaceae	Candidatus Soleaferrea			AATATTGCACAATGGGCGAAAGCCTGATGCAGCGACGCCGCGTGAGGGAAGACGGTTTTCGGATTGTAAACCTCTGTCTTATGTGACGATAATGACGGTAGCATAGGAGGAAGCCACGGCTAACTACGTGCCAGCAGCCGCGGTAATACGTAGGTGGCAAGCGTTGTCCGGAATTACTGGGTGTAAAG
SV_295	Bacteria	Firmicutes	Clostridia	Lachnospirales	Lachnospiraceae	NA			AATATTGCACAATGGGGGGAACCCTGATGCAGCGACGCCGCGTGAGCGAAGAAGTATCTCGGTATGTAAAGCTCTATCAGCAGGGAAGAAAAATGACGGTACCTGACTAAGAAGCCCCGGCTAACTACGTGCCAGCAGCCGCGGTAATACGTAGGGGGCAAGCGTTATCCGGATTTACTGGGTGTAAA
SV_296	Bacteria	Firmicutes	Bacilli	Staphylococcales	Staphylococcaceae	Jeotgalicoccus			AATCTTCCGCAATGGACGCAAGTCTGACGGAGCAACGCCGCGTGAGTGAAGAAGGGTTTCGGCTCGTAAAACTCTGTTGTTAAGGAAGAACACTTGAGGTAGTAACTGGCCTCAAGCTGACGGTACTTAACCAGAAAGCCACGGCTAACTACGTGCCAGCAGCCGCGGTAATACGTAGGTGGCAAGCG
SV_297	Bacteria	Firmicutes	Clostridia	Clostridia UCG-014	NA	NA			AATATTGCGCAATGGAGGAAACTCTGACGCAGTGACGCCGCGTATAGGACGAAGGTCTTCGGATTGTAAACTATTGTCGTTAGGGAAGAAAAAAATGACAGTACCTAAGGAGGAAGCTCCGGCTAACTACGTGCCAGCAGCCGCGGTAATACGTAGGGAGCGAGCGTTATCCGGATTTATTGGGTGTA
SV_298	Bacteria	Firmicutes	Clostridia	Peptococcales	Peptococcaceae	NA			AATATTCCGCAATGGGCGCAAGCCTGACGGAGCAACGCCGCGTGAATGAAGAAGGTTTTCGGATTGTAAAGTTCTGTCATTAGGGACGAAGGACCTGTGCGAATAGTGCAGGGAATGACGGTACCTAAGGAGGAAGCTCCGGCTAACTACGTGCCAGCAGCCGCGGTAATACGTAGGGAGCAAGCGTT
SV_299	Bacteria	Firmicutes	Clostridia	Peptostreptococcales-Tissierellales	Peptostreptococcaceae	NA			AATATTGCACAATGGGCGAAAGCCTGATGCAGCAACGCCGCGTGAGCGATGAAGGCCTTCGGGTCGTAAAGCTCTGTCCTCAAGGAAGATAATGACGGTACTTGAGGAGGAAGCCCCGGCTAACTACGTGCCAGCAGCCGCGGTAATACGTAGGTGGCAAGCGTTGTCCGGATTTATTGGGCGTAAAG
SV_300	NA	NA	NA	NA	NA	Eubacterium coprostanoligenes			GTTTGCTCCCCACACTTTCGAGCCTCAGCGTCAGTTAAAGCCCAGTTGGCCGCCTTCGCCACCGGTGTTCCTCCGAATATCTACGCATTTCACCGCTACACTCGGAATTCCGCCAACCTCTACTTCACTCAAGAAAACCAGTTTCAACTGCAGTCTACAGGTTAAGCCCGTAGTTTTCACAGCTGACT
SV_301	Bacteria	Firmicutes	Clostridia	Oscillospirales	Oscillospiraceae	UCG-005			AATATTGGGCAATGGGGGAAACCCTGACCCAGCAACGCCGCGTGAAGGAAGAAGGCTTTCGGGTTGTAAACTTCTTTTACCAGGGACGAAGAAAGTGACGGTACCTGGAGAAAAAGCCACGGCTAACTACGTGCCAGCAGCCGCGGTAATACGTAGGTGGCAAGCGTTGTCCGGATTTACTGGGTGTA
SV_302	Bacteria	Firmicutes	Bacilli	Erysipelotrichales	Erysipelotrichaceae	Dubosiella			GTAATACGTAGGTGGCGAGCGTTATCCGGAATGATTGGGCGTAAAGGGTGCGCAGGCGGCCGGGCAAGTCCGCAGTAAAAACTGGAGGCTCAACCTTCAGGGGCTGCGGAAACTGTCCGGCTGGAGAGCAGGAGAGGACGGTGGAACTCCATGTGTAGCGGTAAAATGCGTAGATATATGGAAGAACA
SV_303	Bacteria	Verrucomicrobiota	Verrucomicrobiae	Verrucomicrobiales	Akkermansiaceae	Akkermansia	muciniphila		GTCGTGTGTGAAAGGCGCGGGCTCAACCCGCGGACGGCACATGATACTGCGAGACTAGAGTAATGGAGGGGGAACCGGAATTCTCGGTGTAGCAGTGAAATGCGTAGATATCGAGAGGAACACTCGTGGCGAAGGCGGGTTCCTGGACATTAACTGACGCTGAGGCACGAAGGCCAGGGGAGCGAAAG
SV_304	Bacteria	NA	NA	NA	NA	Romboutsia			GTTTGCTCCCCACGCTTTCGTGCCTCAGTGTCAGTTACAGTCCAGAGAGCCGCCTTCGCAACTGGTGTTCCTCCTAATATCTACGCATTTCACCGCTACACTAGGAATTCCACTCTCCTCTCCTGCACTCAAGTTCCCCAGTTTCAAAGGCTTACTACGGTTGAGCCGTAGCCTTTCACCTCTGACTT
SV_305	Bacteria	NA	NA	NA	NA	Clostridiaceae bacterium			GTTTGCTCCCCACGCTTTCGAGCCTCAGCGTCAGTTACAGTCCAGAGAATCGCCTTCGCCACTGGTGTTCTTCCTAATCTCTACGCATTTCACCGCTACACTAGGAATTCCATTCTCCTCTCCTGCACTCTAGACTTCCAGTTTGAAATGCAGCACTCAAGTTGAGCCCGAGTATTTCACATCTCACT
SV_306	Bacteria	Firmicutes	Clostridia	Oscillospirales	Ruminococcaceae	Oscillospiraceae bacterium			AATATTGGTCAATGGGGGAAACCCTGAACCAGCAACGCCGCGTGAGGGAAGAAGGCCTTCGGGTTGTAAACCTAAGTTGTCAGGGACGAAGAAAGTGACGGTACCTGAAGAGAAAGCTCCGGCTAACTACGTGCCAGCAGCCGCGGTAATACGTAGGGAGCGAGCGTTGTCCGGAATTACTGGGTGTA
SV_307	Bacteria	Firmicutes	Clostridia	Lachnospirales	Lachnospiraceae	Tuzzerella			AATATTGCACAATGGGCGAAAGCCTGATGCAGCAACGCCGCGTGAAGGAAGAAGGGTTTCGGCTCGTAAACTTCTATCAACAGGGACGAAAGAAATGACGGTACCTGAATAAGAAGCCCCGGCTAACTACGTGCCAGCAGCCGCGGTAATACGTAGGGGGCAAGCGTTATCCGGAATTACTGGGTGTA
SV_308	Bacteria	Verrucomicrobiota	Verrucomicrobiae	Verrucomicrobiales	Akkermansiaceae	Akkermansia	muciniphila		GTAATACAGAGGTCTCAAGCGTTGTTCGGAATCACTGGGCGTAAAGCGTGCGTAGGCTGTTTCGTAAGTCGTGTGTGAAAGGCGCGGGCTCAACCCGCGGACGGCACATGATACTGCGAGACTAGAGTAATGGAGGGGGAACCGGAATTCTCGGTGTAGCAGTGAAATGCGTAGATATCGAGAGGAAC
SV_309	Bacteria	Actinobacteriota	Coriobacteriia	Coriobacteriales	Atopobiaceae	Coriobacteriaceae UCG-002			GTAATACGTAGGGGGCGAGCGTTATCCGGATTCATTGGGCGTAAAGCGCGCGTAGGCGGCCAGTTAGGTCGGGAGTCAAATTTCGGGGCTCAACCCCGTCTCGCTCCCGATACCGGCTGGCTTGAGTGTGGTAGGGGAAGGCGGAATTCCCGGTGTAGCGGTGGAATGCGCAGATATCGGGAAGAACA
SV_310	Bacteria	Firmicutes	Clostridia	Oscillospirales	Butyricicoccaceae	Butyricicoccus			AATATTGCGCAATGGGGGAAACCCTGACGCAGCAACGCCGCGTGATTGAAGAAGGCCTTCGGGTTGTAAAGATCTTTAATCAGGGACGAAAAATGACGGTACCTGAAGAATAAGCTCCGGCTAACTACGTGCCAGCAGCCGCGGTAATACGTAGGGAGCAAGCGTTATCCGGATTTACTGGGTGTAAA
SV_311	Bacteria	Firmicutes	Clostridia	Peptostreptococcales-Tissierellales	Anaerovoracaceae	Family XIII AD3011 group			AATATTGCACAATGGGCGAAAGCCTGATGCAGCAACGCCGCGTGAAGGAAGAAGGTCTTCGGATCGTAAACTTCTGTCCTTGGGGAAGATAATGACGGTACCCTTGGAGGAAGCCCCGGCTAACTACGTGCCAGCAGCCGCGGTAATACGTAGGGGGCAAGCGTTATCCGGAATTATTGGGCGTAAAG
SV_312	Bacteria	Firmicutes	Clostridia	Clostridia vadinBB60 group	NA	NA			AATATTGGGCAATGGGCGCAAGCCTGACCCAGCAACGCCGCGTGAATGAAGAAGGTCTTCGGATTGTAAAGTTCTGTGACTGGGGACGAAAAAAATGACGGTACCCAGAGAGGAAGCTCCGGCAAACTACGTGCCAGCAGCCGCGGTAATACGTAGGGAGCAAGCGTTGTCCGGAATGACTGGGCGTA
SV_313	Bacteria	Firmicutes	Bacilli	Erysipelotrichales	Erysipelotrichaceae	NA			AATTTTCGTCAATGGGGGAAACCCTGAACGAGCAATGCCGCGTGAGTGAAGAAGGCCTTCGGGTCGTAAAGCTCTGTTGTAAGAGAAAAACGGTAATGATAGGAAATGATCATTAAGTGATGGTATCTTACGAGGAAGCCACGGCTAACTACGTGCCAGCAGCCGCGGTAATACGTAGGTGGCAAGCG
SV_314	Bacteria	Firmicutes	Clostridia	Oscillospirales	Ruminococcaceae	NA			GATATTGCACAATGGGGGAAACCCTGATGCAGCAACGCCGCGTGTGGGAAGACGGTTTTCGGATTGTAAACCACTGTCCTATGGGAAGATAATGACGGTACCATAGGAGGAAGCTCCGGCTAACTACGTGCCAGCAGCCGCGGTAATACGTAGGGAGCAAGCGTTGTCCGGAATTACTGGGTGTAAAG
SV_315	Bacteria	Firmicutes	Clostridia	Peptostreptococcales-Tissierellales	Peptostreptococcaceae	Romboutsia			GTAATACGTAGGGGGCTAGCGTTATCCGGAATTACTGGGCGTAAAGGGTGCGTAGGTGGTTTCTTAAGTCAGAGGTGAAAGGCTACGGCTCAACCGTAGTAAGCCTTTGAAACTGGGAAACTTGAGTGCAGGAGAGGAGAGTGGAATTCCTAGTGTAGCGGTGAAATGCGTAGATATTAGGAGGAACA
SV_316	Bacteria	Firmicutes	Clostridia	Oscillospirales	Oscillospiraceae	Intestinimonas			AATATTGGGCAATGGGCGCAAGCCTGACCCAGCAACGCCGCGTGAAGGAAGAAGGCCCTCGGGTTGTAAACTTCTTTTAACAGGGACGAAGAAAGTGACGGTACCTGTTGAATAAGCCACGGCTAACTACGTGCCAGCAGCCGCGGTAATACGTAGGTGGCAAGCGTTATCCGGATTTACTGGGTGTA
SV_317	Bacteria	Firmicutes	Clostridia	Oscillospirales	Oscillospiraceae	NA			AATATTGGGCAATGGGCGCAAGCCTGACCCAGCAACGCCGCGTGAAGGATGAAGGCTTTCGGGTTGTAAACTTCTTTTCTCAGGGACGAAAGAAATGACGGTACCTGAGGAATAAGCCACGGCTAACTACGTGCCAGCAGCCGCGGTAATACGTAGGTGGCGAGCGTTATCCGGATTTACTGGGTGTA
SV_318	Bacteria	Firmicutes	Clostridia	Lachnospirales	Lachnospiraceae	Lachnospiraceae FCS020 group			AATATTGCACAATGGGGGAAACCCTGATGCAGCGACGCCGCGTGGGTGACGAAGTATTTCGGTATGTAAAGCCCTATCAGCAGGGAAGAAGATGACAGTACCTGACCAAGAAGCCCCGGCTAACTACGTGCCAGCAGCCGCGGTAATACGTAGGGGGCAAGCGTTATCCGGATTTACTGGGTGTAAAG
SV_319	Bacteria	Actinobacteriota	Actinobacteria	Corynebacteriales	Corynebacteriaceae	Corynebacterium			AATATTGCACAATGGGCGCAAGCCTGATGCAGCGACGCCGCGTGGGGGATGAAGGCCTTCGGGTTGTAAACTCCTTTCGCTATCGACGAAGCCTTCGGGTGACGGTAGGTAGATAAGAAGCACCGGCTAACTACGTGCCAGCAGCCGCGGTAATACGTAGGGTGCAAGCGTTGTCCGGAATTACTGGG
SV_320	Bacteria	Firmicutes	Clostridia	Lachnospirales	Lachnospiraceae	Roseburia			AATATTGCACAATGGGGGAAACCCTGATGCAGCGACGCCGCGTGAGCGAGGAAGTACCTCGGTATGTAAAGCTCTATCAGCAGGGAAGAAAGTGACAGTACCTGACTAAGAAGCTCCGGCTAACTACGTGCCAGCAGCCGCGGTAATACGTAGGGGGCAAGCGTTATCCGGATTCACTGGGCGTAAAG
SV_321	Bacteria	Firmicutes	Clostridia	Oscillospirales	Oscillospiraceae	NA			AATATTGGGCAATGGGCGCAAGCCTGACCCAGCAACGCCGCGTGAAGGAAGAAGGCTTTCGGGTTGTAAACTTCTTTTAAGGGGGACGAACAAATGACGGTACCCCTTGAATAAGCCACGGCTAACTACGTGCCAGCAGCCGCGGTAATACGTAGGTGGCAAGCGTTATCCGGATTTATTGGGTGTAA
SV_322	Bacteria	Firmicutes	Clostridia	Oscillospirales	Ruminococcaceae	Harryflintia			GATATTGCACAATGGGGGAAACCCTGATGCAGCGACGCCGCGTGAGGGAAGACGGCCTTCGGGTTGTAAACCTCTGTCTTCAGGGACGATAATGACGGTACCTGAGGAGGAAGCCACGGCTAACTACGTGCCAGCAGCCGCGGTAATACGTAGGTGGCGAGCGTTGTCCGGAATTACTGGGTGTAAAG
SV_323	Bacteria	Firmicutes	Clostridia	Peptococcales	Peptococcaceae	NA			AATCTTCCGCAATGGGCGAAAGCCTGACGGAGCAACGCCGCGTGATCGAATGAAGGCCTTCGGGTTGTAAAGATCTGTTGACAGGGACGAATAAGCGATGCGAATAGTTTTGTGTATGACGGTACCTGTTTAGAAAGCTCCGGCTAACTACGTGCCAGCAGCCGCGGTAATACGTAGGGAGCAAGCGT
SV_324	Bacteria	Firmicutes	Clostridia	Christensenellales	Christensenellaceae	Christensenellaceae R-7 group			AATATTGGGCAATGGGCGCAAGCCTGACCCAGCAACGCCGCGTGAGGGAAGAAGGTTTTCGGATTGTAAACCTCTGTCCTCAGGGACGAAGAAAGTGACGGTACCTGAGGAGGAAGCCCCGGCTAACTACGTGCCAGCAGCCGCGGTAATACGTAGGGGGCGAGCGTTGTCCGGAATTACTGGGCGTA
SV_325	Bacteria	Firmicutes	Clostridia	Oscillospirales	Oscillospiraceae	Oscillospiraceae bacterium		Colidextribacter	AATATTGGGCAATGGGCGCAAGCCTGACCCAGCAACGCCGCGTGAAGGAAGAAGGCCCTCGGGTTGTAAACTTCTTTTATCAAGGACGAAGAAAGTGACGGTACTTGATGAATAAGCCACGGCTAACTACGTGCCAGCAGCCGCGGTAATACGTAGGTGGCAAGCGTTATCCGGATTTACTGGGTGTA
SV_326	Bacteria	Firmicutes	Clostridia	Lachnospirales	Lachnospiraceae	NA			AATATTGCACAATGGGGGGAACCCTGATGCAGCGACGCCGCGTGAGTGAAGAAGTAATTCGTTATGTAAAGCTCTATCAGCAGGGAAGAAAATGACGGTACCTGACTAAGAAGCCCCGGCTAACTACGTGCCAGCAGCCGCGGTAATACGTAGGGGGCAAGCGTTATCCGGAATTACTGGGTGTAAAG
SV_327	Bacteria	Firmicutes	Bacilli	Erysipelotrichales	Erysipelotrichaceae	Merdibacter			AATTTTCGTCAATGGGGGGAACCCTGAACGAGCAATGCCGCGTGAGTGAAGAAGGTCTTCGGATCGTAAAGCTCTGTTGTAAGAGAAAAACGGATATCATAGGGAATGATGATATCGTGATGGTATCTTACCAGAAAGCCACGGCTAACTACGTGCCAGCAGCCGCGGTAATACGTAGGTGGCAAGCG
SV_328	Bacteria	Firmicutes	Clostridia	Oscillospirales	Ruminococcaceae	Angelakisella			GATATTGCACAATGGGGGAAACCCTGATGCAGCGACGCCGCGTGTAGGAAGACGGTCCTCTGGATTGTAAACTACTGTCCCCAGGGACGAAGATGACGGTACCTGGGGAGGAAGCTCCGGCTAACTACGTGCCAGCAGCCGCGGTAATACGTAGGGAGCGAGCGTTGTCCGGAATTACTGGGTGTAAA
SV_329	Bacteria	Firmicutes	Clostridia	Peptostreptococcales-Tissierellales	Anaerovoracaceae	NA			AATATTGCACAATGGGGGGAACCCTGATGCAGCAACGCCGCGTGAAGGAAGAAGGCCCTTGGGCCGTAAACTTCTGTTCTGGGGGAAGATGGTGACGGTACCCCAGGAGCAAGTCCCGGCTAACTACGTGCCAGCAGCCGCGGTAATACGTAGGGGGCGAGCGTTATCCGGAATCATTGGGCGTAAAG
SV_330	Bacteria	Firmicutes	Clostridia	Oscillospirales	Oscillospiraceae	NA			AATATTGGGCAATGGGCGCAAGCCTGACCCAGCAACGCCGCGTGAAGGAAGAAGGCTTTCGGGTTGTAAACTTCTTTTAAGGGGGACGAAGAAAGTGACGGTACCCCTTGAATAAGCCACGGCTAACTACGTGCCAGCAGCCGCGGTAATACGTAGGTGGCAAGCGTTATCCGGATTTATTGGGTGTA
SV_331	Bacteria	Firmicutes	Clostridia	Oscillospirales	[Eubacterium] coprostanoligenes group	NA			AATATTGCACAATGGGGGAAACCCTGATGCAGCAACGCCGCGTGAAGGAAGACGGTTTTCGGATTGTAAACTTCTTTTCTTAGTGAAGAAACAAATGACGGTAGCTAAGGAATAAGCATCGGCTAACTACGTGCCAGCAGCCGCGGTAATACGTAGGATGCGAGCGTTATCCGGATTTACTGGGTGTA
SV_332	Bacteria	Firmicutes	Clostridia	Lachnospirales	Lachnospiraceae	NA			AATATTGCACAATGGGGGAAACCCTGATGCAGCGACGCCGCGTGAGTGAAGAAGTAATTCGTTATGTAAAGCTCTATCAGCAGGGAAGAAACAGACGGTACCTGAGTAAGAAGCCCCGGCTAACTACGTGCCAGCAGCCGCGGTAATACGTAGGGGGCAAGCGTTATCCGGATTTACTGGGTGTAAAG
SV_333	Bacteria	Proteobacteria	Gammaproteobacteria	Enterobacterales	Morganellaceae	Morganella			AATATTGCACAATGGGCGCAAGCCTGATGCAGCCATGCCGCGTGTATGAAGAAGGCCTTCGGGTTGTAAAGTACTTTCAGTCGGGAGGAAGGTGGTAAGGTTAATAACCTTATCAATTGACGTTACCGACAGAAGAAGCACCGGCTAACTCCGTGCCAGCAGCCGCGGTAATACGGAGGGTGCAAGCG
SV_334	Bacteria	Firmicutes	Bacilli	RF39	NA	NA			AATATTCGTCAATGGGGGAAACCCTGAACGAGCAATGCCGCGTGAGTGATGAAGGTCCTTTGGATTGTAAAACTCTGTTGTATGGGAAGAACGACCAGACTAGGAAATGAGTTTGGAGTGACGGTACCATGCCAGAAAGCTCCGGCTAACTACGTGCCAGCAGCCGCGGTAATACGTAGGGAGCGAGC
SV_335	Bacteria	Firmicutes	Clostridia	Lachnospirales	Lachnospiraceae	NA			AATATTGCACAATGGGGGAAACCCTGATGCAGCGACGCCGCGTGAGTGAAGAAGTTATTCGTAATGTAAAGCTCTATCAGCAGGGAAGATAATGACGGTACCTGACTAAGAAGCCCCGGCTAACTACGTGCCAGCAGCCGCGGTAATACGTAGGGGGCAAGCGTTATCCGGATTTACTGGGTGTAAAG
SV_336	Bacteria	Firmicutes	Clostridia	Lachnospirales	Lachnospiraceae	NA			AATATTGCACAATGGGGGAAACCCTGATGCAGCGACGCCGCGTGAGTGAAGAAGTATTTCGGTATGTAAAGCTCTATCAGCAGGGAAGAAGCAAGACGGTACCTGAGTAAGAAGCCCCGGCTAACTACGTGCCAGCAGCCGCGGTAATACGTAGGGGGCAAGCGTTATCCGGATTTACTGGGTGTAAA
SV_337	Bacteria	Firmicutes	Bacilli	Lactobacillales	Streptococcaceae	Lactococcus			AATCTTCGGCAATGGACGAAAGTCTGACCGAGCAACGCCGCGTGAGTGAAGAAGGTTTTCGGATCGTAAAACTCTGTTGGTAGAGAAGAACGTTGGTGAGAGTGGAAAGCTCATCAAGTGACGGTAACTACCCAGAAAGGGACGGCTAACTACGTGCCAGCAGCCGCGGTAATACGTAGGTCCCGAGC
SV_338	Bacteria	Firmicutes	Bacilli	Erysipelotrichales	Erysipelatoclostridiaceae	Erysipelatoclostridium			AATTTTCGGCAATGGGCGAAAGCCTGACCGAGCAACGCCGCGTGAAGGAAGAAGGCCTTCGGGTTGTAAACTTCTGTTATAAAGGAAGAACGTCTATGACAGGGAATGGTGATAGAGTGACGGTACTTTATGAGGAAGCCACGGCTAACTACGTGCCAGCAGCCGCGGTAATACGTAGGTGGCGAGCG
SV_339	Bacteria	Firmicutes	Clostridia	Christensenellales	Christensenellaceae	Christensenellaceae R-7 group			AATATTGGGCAATGGGGGGAACCCTGACCCAGCAACGCCGCGTGAGGGAAGAAGGTTTTCGGATCGTAAACCTCTGTCCTTGGTGAAGAGGAGAAGACGGTAGCCAAGGAGGAAGCCCCGGCTAACTACGTGCCAGCAGCCGCGGTAATACGTAGGGGGCAAGCGTTGTCCGGAATGATTGGGCGTAA
SV_340	Bacteria	Firmicutes	Bacilli	Erysipelotrichales	Erysipelotrichaceae	[Clostridium] innocuum group			AATTTTCGTCAATGGGGGAAACCCTGAACGAGCAATGCCGCGTGAGTGAAGAAGGTCTTCGGATCGTAAAGCTCTGTTGCAAGTGAAGAACGGCTCATAGAGGAAATGCTATGGGAGTGACGGTAGCTTACCAGAAAGCCACGGCTAACTACGTGCCAGCAGCCGCGGTAATACGTAGGTGGCAAGCG
SV_341	Bacteria	Firmicutes	Bacilli	Bacillales	Bacillaceae	NA			AATCTTCCGCAATGGACGAAAGTCTGACGGAGCAACGCCGCGTGAACGATGAAGGTTTTCGGATCGTAAAGTTCTGTTGTTAGGGAAGAACAAACTTCGTTTGAATAAGGCGGAGTCATGACGGTACCTAACGAGAAAGCCACGGCTAACTACGTGCCAGCAGCCGCGGTAATACGTAGGTGGCGAGC
SV_342	Bacteria	Firmicutes	Bacilli	Erysipelotrichales	Erysipelatoclostridiaceae	Erysipelatoclostridium			AATTTTCGGCAATGGGGGGAACCCTGACCGAGCAACGCCGCGTGAAGGAGGAAGGTCTTCGGACTGTAAACTTCTGTTATAAAGGAAGAAAGACGGATAAAGGGAATGATATCCGAGTGACGGTACTTGAGGAGGAAGCCCCGGCTAACTACGTGCCAGCAGCCGCGGTAATACGTAGGGGGCTAGCG
SV_343	Bacteria	Firmicutes	Clostridia	Oscillospirales	[Eubacterium] coprostanoligenes group	NA			GTAATACGTAGGTGGCAAGCGTTGTCCGGAATTACTGGGTGTAAAGGGAGCGCAGGCGGGAGACCAAGTCAGCTGTGAAAACTACGGGCTTAACCTGTAGACTGCAGTTGAAACTGGTTTTCTTGAGTGAAGTAGAGGTTGGCGGAATTCCGAGTGTAGCGGTGAAATGCGTAGATATTCGGAGGAAC
SV_344	Bacteria	NA	NA	NA	NA	NA			GTTTGCTCCCCACGCTTTCGAGCCTCAACGTCAGTCACTGTCCAGTAAGCCGCCTTCGCCACTGGTGTTCCTCCTAATATCTACGCATTTCACCGCTACACTAGGAATTCCACTTACCTCTCCAGCACTCTAGCCTGACAGTTTCCAAAGCAGTCCCGGGGTTGAGCCCCGGGCTTTCACTTCAGACT
SV_345	Bacteria	Firmicutes	Clostridia	Lachnospirales	Lachnospiraceae	NA			GATATTGCACAATGGGGGGAACCCTGATGCAGCGACGCCGCGTGAGTGAAGAAGCATTTCGGTGCGTAAAGCTCTGTCAGCAGGGAAGAAATAAGACGGTACCTGACCAAGAAGCCCCGGCTAACTACGTGCCAGCAGCCGCGGTAATACGTAGGGGGCAAGCGTTATCCGGATTTACTGGGTGTAAA
SV_346	Bacteria	NA	NA	NA	NA	NA			ATTTGCTCCCCACGCTTTCGTGCCTCAGCGTCAGATGCAGGCCAGACGGCCGCCTTCGCCACCGGTGTTCTTCCATATATCTACGCATTTTACCGCTACACATGGAGTTCCACCGTCCTCTCCTGCTCTCCAGCCGGACAGTTTCCGCAGCCCCTGAAGGTTGAGCCTCCAGTTTTTACTGCGGACTT
SV_347	Bacteria	Firmicutes	Clostridia	Oscillospirales	[Clostridium] methylpentosum group	NA			GATATTGCACAATGGGGGAAACCCTGATGCAGCAACGCCGCGTGAGGGAAGAAGGTTTTCGGATTGTAAACCTCTGTCCTCAGGGACGATAATGACGGTACCTGAGGAGGAAGCTCCGGCTAACTACGTGCCAGCAGCCGCGGTAATACGTAGGGAGCGAGCGTTGTCCGGAATTACTGGGTGTAAAG
SV_348	Bacteria	Firmicutes	Clostridia	Clostridia vadinBB60 group	NA	NA			AATATTGGGCAATGGAGGCAACTCTGACCCAGCAACGCCGCGTGAGTGATGAAGGTCTTCGGATTGTAAAACTCTTTAAGTGGGGACGAAGAAAGTGACTGTACCCACAGAATAAGCCTCGGCTAACTACGTGCCAGCAGCCGCGGTAATACGTAGGAGGCAAGCGTTATCCGGAATGACTGGGCGTA
SV_349	Bacteria	Firmicutes	Clostridia	Oscillospirales	Ruminococcaceae	DTU089			GATATTGCACAATGGGGGAAACCCTGATGCAGCAACGCCGCGTGAAGGAAGAAGGTCTTCGGATTGTAAACTTTTGTCTTGTGGGAAGATAATGACGGTACCACAGGAGGAAGCTCCGGCTAACTACGTGCCAGCAGCCGCGGTAATACGTAGGGAGCGAGCGTTGTCCGGATTTACTGGGTGTAAAG
SV_350	Bacteria	NA	NA	NA	NA	NA			GTTTGCTACCCACGCTTTCGTGCCTCAGCGTCAGTTAAAGCCCAGCAGGCCGCCTTCGCCACTGGTGTTCCTCCCCATCTCTACGCATTTCACCGCTACACGGGGAATTCCGCCTGCCTCTACTTCACTCAAGCAACGCAGTTTCAAATGCAGTTTATGGGTTGAGCCCATAGATTTCACATCTGACT
SV_351	Bacteria	Firmicutes	Clostridia	Oscillospirales	Oscillospiraceae	NK4A214 group			AATATTGGGCAATGGGCGCAAGCCTGACCCAGCAACGCCGCGTGAAGGAAGAAGGCTTTCGGGTTGTAAACTTCTTTTATCAGGGACGAAGAACGTGACGGTACCTGATGAATAAGCCACGGCTAACTACGTGCCAGCAGCCGCGGTAATACGTAGGTGGCGAGCGTTATCCGGATTTACTGGGTGTA
SV_352	Bacteria	Firmicutes	Clostridia	Lachnospirales	Lachnospiraceae	NA			AATATTGCACAATGGGGGAAACCCTGATGCAGCGACGCCGCGTGAGTGAAGAAGCATTTCGGTATGTAAAGCTCTATCAGCAGGGAAGAAAGTGACGGTACCTGACTAAGAAGCCCCGGCTAACTACGTGCCAGCAGCCGCGGTAATACGTAGGGGGCAAGCGTTATCCGGATTTACTGGGTGTAAAG
SV_353	Bacteria	Firmicutes	Clostridia	Peptococcales	Peptococcaceae	Peptococcus			AATCTTCCGCAATGGGCGCAAGCCTGACGGAGCAATGCCGCGTGAACGAAGAAGGTCTTAGGATTGTAAAGTTCTGTCCTTATCGAAGAGAGGTATGTATGTGAAGAATGTATATATAGGACGGTAGGTAAGGAGGAAGCCCCGGCTAACTACGTGCCAGCAGCCGCGGTAATACGTAGGGGGCGAGC
SV_354	NA	NA	NA	NA	NA	NA			ATTTGCTCCCCACGCTTTCGGGACTGAGCGTCAGTTACAGGCCAGATCGTCGCCTTCGCCACTGGTGTTCCTCCATATATCTACGCATTTCACCGCTACACATGGAATTCCACGATCCTCTCCTGCACTCCAGCTGCCCGGTTTCTATGGCTTACTGAAGTTAAGCTTCAGTCTTTCACCACAGACCC
SV_355	Bacteria	Firmicutes	Clostridia	Oscillospirales	Ethanoligenenaceae	Acetanaerobacterium			AATATTGCACAATGGAGGAAACTCTGATGCAGCGACGCCGCGTGAGGGAAGAAGGTTTTCGGATTGTAAACCTCTGTCTTTGGTGACGAAAATGACGGTAGCCAAGGAGGAAGCTCCGGCTAACTACGTGCCAGCAGCCGCGGTAATACGTAGGGAGCAAGCGTTGTCCGGAATTACTGGGTGTAAAG
SV_356	Bacteria	Actinobacteriota	Actinobacteria	Corynebacteriales	Corynebacteriaceae	Corynebacterium			AATATTGCACAATGGGCGCAAGCCTGATGCAGCGACGCCGCGTGGGGGATGACGGCCTTCGGGTTGTAAACTCCTTTCGTCAGGGACGAAGCGAAAGTGACGGTACCTGGATAAGAAGCACCGGCTAACTACGTGCCAGCAGCCGCGGTAATACGTAGGGTGCGAGCGTTGTCCGGAATTACTGGGCG
SV_357	Bacteria	Bacteroidota	Bacteroidia	Bacteroidales	Muribaculaceae	NA			AATATTGGTCAATGGCCGGGAGGCTGAACCAGCTAAGTCGCGTGAGGGATGACGGCCCTACGGGTTGTAAACCTCTTTTGCCGGGGAGCAAGTCCCGCCTCGTGCAGGCGGATTGAGAGTACCCGGAGAAAAAGCATCGGCTAACTCCGTGCCAGCAGCCGCGGTAATACGGAGGATGCGAGCGTTAT
SV_358	Bacteria	Firmicutes	Clostridia	Oscillospirales	Ruminococcaceae	NA			GATATTGGTCAATGGGGGAAACCCTGAACCAGCAATGCCGCGTGAGGGAAGAAGGTCTTCGGATTGTAAACCTAAGTAGTCAGGGACGAAAGAAATGACGGTACCTGAAGAGTAAGCTCCGGCTAACTACGTGCCAGCAGCCGCGGTAATACGTAGGGAGCGAGCGTTGTCCGGATTTACTGGGTGTA
SV_359	Bacteria	Firmicutes	Clostridia	Peptostreptococcales-Tissierellales	Peptostreptococcaceae	Romboutsia			CCTCAAGGAAGATAATGACGGTACTTGAGGAGGAAGCCCCGGCTAACTACGTGCCAGCAGCCGCGGTAATACGTAGGGGGCTAGCGTTATCCGGAATTACTGGGCGTAAAGGGTGCGTAGGTGGTTTCTTAAGTCAGAGGTGAAAGGCTACGGCTCAACCGTAGTAAGCCTTTGAAACTGGGAAACTT
SV_360	Bacteria	Firmicutes	Clostridia	Clostridiales	Clostridiaceae	NA			AATATTGCACAATGGGGGAAACCCTGATGCAGCAACGCCGCGTGAGTGATGACGGCCTTCGGGTTGTAAAGCTCTGTCTTCAGGGACGATAATGACGGTACCTGAGGAGGAAGCCACGGCTAACTACGTGCCAGCAGCCGCGGTAATACGGAGGGTGCAAGCGTTAATCGGAATTACTGGGCGTAAAG
SV_361	Bacteria	Firmicutes	Bacilli	Lactobacillales	Enterococcaceae	Enterococcus			AATCTTCGGCAATGGACGAAAGTCTGACCGAGCAACGCCGCGTGAGTGAAGAAGGTTTTCGGATCGTAAAACTCTGTTGTTAGAGAAGAACAAGGATGAGAGTAGAACGTTCATCCCTTGACGGTATCTAACCAGAAAGCCACGGCTAACTACGTGCCAGCAGCCGCGGTAATACGTAGGTGGCAAGC
SV_362	Bacteria	Firmicutes	Clostridia	Lachnospirales	Lachnospiraceae	Lachnospiraceae NK4A136 group			AATATTGCACAATGGGGGGAACCCTGATGCAGCGACGCCGCGTGAGTGAAGAAGTATTTCGGTACGTAAAGCTCTATCAGCAGGGAAGAAAAGAGGACGGTACCTGAGTAAGAAGCCCCGGCTAACTACGTGCCAGCAGCCGCGGTAATACGTAGGGGGCAAGCGTTATCCGGAATTACTGGGTGTAA
SV_363	Bacteria	Firmicutes	Clostridia	Oscillospirales	Oscillospiraceae	NA			AATATTGGGCAATGGGCGCAAGCCTGACCCAGCAACGCCGCGTGAAGGAAGAAGACTTTCGGGTTGTAAACTTCTTTTCTTAGGGACGAAGAAAGTGACGGTACCTAAGGAATAAGCCACGGCTAACTACGTGCCAGCAGCCGCGGTAATACGTAGGTGGCAAGCGTTATCCGGATTTATTGGGTGTA
SV_364	Bacteria	Firmicutes	Clostridia	Oscillospirales	Ruminococcaceae	Ruminococcus			GTAATACGTAGGGAGCAAGCGTTGTCCGGATTTACTGGGTGTAAAGGGTGCGTAGGCGGCAATGCAAGTCAGATGTGAAATCTATGGGCTCAACCCATAAACTGCATTTGAAACTGCGTTGCTTGAGTGAAGTAGAGGCAGGCGGAATTCCCCGTGTAGCGGTGAAATGCGTAGAGATGGGGAGGAAC
SV_365	Bacteria	Firmicutes	Clostridia	Christensenellales	Christensenellaceae	NA			AATATTGGGCAATGGGGGAAACCCTGACCCAGCAACGCCGCGTGAGGGAAGAAGGCTTTCGAGTTGTAAACCTCTGTCCTATGGGAAGAAGAAAGTGACTGTACCATAGGAGGAAGCTCCGGCTAACTACGTGCCAGCAGCCGCGGTAATACGTAGGGAGCGAGCGTTGTCCGGAATTACTGGGCGTA
SV_366	Bacteria	Firmicutes	Clostridia	Clostridiales	Clostridiaceae	Clostridium sensu stricto 1			GTAATACGTAGGTGGCGAGCGTTGTCCGGATTTACTGGGCGTAAAGGGAGCGTAGGCGGACTTTTAAGTGAGATGTGAAATACTCGGGCTCAACTTGAGTGCTGCATTTCAAACTGGAAGTCTAGAGTGCAGGAGAGGAGAATGGAATTCCTAGTGTAGCGGTGAAATGCGTAGAGATTAGGAAGAAC
SV_367	Bacteria	Firmicutes	Bacilli	Lactobacillales	Lactobacillaceae	Lactobacillus	sp.		GTTCGCTACCCATGCTTTCGAGCCTCAGCGTCAGTTGCAGACCAGAGAGCCGCCTTCGCCACTGGTGTTCTTCCATATATCTACGCATTCCACCGCTACACATGGAGTTCCACTCTCCTCTTCTGCACTCAAGTTCAACAGTTTCTGATGCAATTCTCCGGTTGAGCCGAAGGCTTTCACATCAGACT
SV_368	NA	NA	NA	NA	NA	NA			GTTTGCTCCCCACGCTTTCGAGCCTCAACGTCAGTTACCGTCCAGTAAGCCGCCTTCGCCACTGGTGTTCCTCCTAATATCTACGCATTTCACCGCTACACTAGGAATTCCGCTTACCCCTCCGGTACTCAAGATCAACAGTTTCCAATGCAGTCCAGGGGTTGAGCCCCTGCCTTTCACATCAGACT
SV_369	Bacteria	Firmicutes	Clostridia	Oscillospirales	Oscillospiraceae	NA			AATATTGGGCAATGGGCGCAAGCCTGACCCAGCAACGCCGCGTGAAGGAAGAAGGCTTTCGGGTTGTAAACTTCTTTTCTGAGGGACGAAGCAAGTGACGGTACCTCAGGAATAAGCCACGGCTAACTACGTGCCAGCAGCCGCGGTAATACGTAGGTGGCAAGCGTTATCCGGATTTATTGGGTGTA
SV_370	Bacteria	Firmicutes	Clostridia	Clostridiales	Clostridiaceae	Clostridium sensu stricto 1			CTTCAGGGACGATAATGACGGTACCTGAGGAGGAAGCCACGGCTAACTACGTGCCAGCAGCCGCGGTAATACGTAGGTGGCGAGCGTTGTCCGGATTTACTGGGCGTAAAGGGAGCGTAGGCGGACTTTTAAGTGAGATGTGAAATACTCGGGCTCAACTTGAGTGCTGCATTTCAAACTGGAAGTCT
SV_371	Bacteria	Firmicutes	Bacilli	Erysipelotrichales	Erysipelatoclostridiaceae	Erysipelatoclostridium			GTAATACGTAGGTGGCAAGCGTTATCCGGAATTATTGGGCGTAAAGAGGGAGCAGGCGGCAGCAAGGGTCTGTGGTGAAAGACTGAAGCTTAACTTCAGTAAGCCATAGAAACCGGGCAGCTGGAGTGCAGGAGAGGATCGTGGAATTCCATGTGTAGCGGTGAAATGCGTAGATATATGGAGGAACA
SV_372	Bacteria	Firmicutes	Clostridia	Lachnospirales	Lachnospiraceae	NA			GATATTGCACAATGGGGGGAACCCTGATGCAGCGACGCCGCGTGAGTGAAGGAGTACTCCGGTATGTAAAGCTCTATCAGCAGGGAAGAAGCAAGACGGTACCTGACCAAGAAGCCCCGGCTAACTACGTGCCAGCAGCCGCGGTAATACGTAGGGGGCGAGCGTTATCCGGATTCACTGGGTGTAAA
SV_373	Bacteria	Proteobacteria	NA	NA	NA	NA			GTTTGCTCCCCACGCTTTCGCGCCTCAGCGTCAGTTGTCGTCCAGCAAGCCGCCTTCGCCACTGGTGTTCCTCCTAATATCTACGCATTTCACCGCTACACTAGGAATTCCGCTTGCCTCTCCGATACTCAAGGGACACAGTTTTGAGAGCAGTTTATGGGTTGAGCCCATAGATTTCACTCCCAACT
SV_374	Bacteria	NA	NA	NA	NA	NA			GTTTGCTCCCCACGCTTTCGAGCCTCAACGTCAGTTACCGTCCAGTAAGCCGCCTTCGCCACTGGTGTTCCTCCTAATATCTACGCATTTCACCGCTACACTAGGAATTCCGCTTACCTCTCCGGCACTCTAGATGGACAGTTTCCAAAGCAGTCCAGGGGTTGAGCCCCTGCCTTTCACTTCAGACT
SV_375	Bacteria	Firmicutes	Clostridia	Lachnospirales	Lachnospiraceae	ASF356			AATATTGCACAATGGGGGGAACCCTGATGCAGCAACGCCGCGTGAAGGAAGACGGTTTTCGGATTGTAAACTTCTATCAATAGGGAAGAAAGAAATGACGGTACCTAAATAAGAAGCCCCGGCTAACTACGTGCCAGCAGCCGCGGTAATACGTAGGGGGCAAGCGTTATCCGGAATTACTGGGTGTA
SV_376	Bacteria	Firmicutes	Clostridia	Peptostreptococcales-Tissierellales	Anaerovoracaceae	[Eubacterium] brachy group			AATCTTGCACAATGGGCGAAAGCCTGATGCAGCAACGCCGCGTGAGCGAAGAAGGCCTTTGGGTCGTAAAGCTCTGTCCTAAGGGAAGAAGGAAGTGACGGTACCTTAGGAGGAAGCCCCGGCTAACTACGTGCCAGCAGCCGCGGTAATACGTAGGGGGCAAGCGTTATCCGGAATTATTGGGCGTA
SV_377	Bacteria	Firmicutes	Clostridia	Oscillospirales	NA	NA			GATATTGCACAATGGGGGAAACCCTGATGCAGCAACGCCGCGTGAGGGAAGAAGGTCTTCGGATTGTAAACCTTTGTTTTTGGTGACGAAAGAAATGACGGTAGCCAAAGAGGAAGCTCCGGCTAACTACGTGCCAGCAGCCGCGGTAATACGTAGGGAGCGAGCGTTGTCCGGAATTACTGGGTGTA
SV_378	Bacteria	Firmicutes	Clostridia	Clostridia UCG-014	NA	NA			AATATTGCGCAATGGAGGAAACTCTGACGCAGTGACGCCGCGTATAGGAAGAAGGTTTTCGGATTGTAAACTATTGTCGTTAGGGAAGAAAAAAGACAGTACCTAAGGAGGAAGCTCCGGCTAACTACGTGCCAGCAGCCGCGGTAATACGTAGGGAGCGAGCGTTATCCGGATTTATTGGGTGTAAA
SV_379	Bacteria	Firmicutes	Bacilli	Lactobacillales	Enterococcaceae	Enterococcus			AATCTTCGGCAATGGACGAAAGTCTGACCGAGCAACGCCGCGTGAGTGAAGAAGGTTTTCGGATCGTAAAACTCTGTTGTTAGAGAAGAACAAGGACGTTAGTAACTGAACGTCCCCTGACGGTATCTAACCAGAAAGCCACGGCTAACTCTGTGCCAGCAGCCGCGGTAATACAGAGGTCTCAAGCG
SV_380	Bacteria	Firmicutes	Bacilli	Erysipelotrichales	Erysipelatoclostridiaceae	Erysipelatoclostridium			AATTTTCGGCAATGGGGGGAACCCTGACCGAGCAACGCCGCGTGAAGGAGGAAGGTCTTCGGACTGTAAACTTCTGTTATAAAGGAAGAAAGACGGATAAAGGGAATGATATCCGAGTGACGGTACTTTATGAGGAAGCCACGGCTAACTCTGTGCCAGCAGCCGCGGTAATACAGAGGTCTCAAGCG
SV_381	Bacteria	Firmicutes	Bacilli	Lactobacillales	Lactobacillaceae	Lactobacillus			GTAATACGTAGGTGGCAAGCGTTGTCCGGATTTATTGGGCGTAAAGCGAGTGCAGGCGGTTCAATAAGTCTGATGTGAAAGCCTTCGGCTCAACCGGAGAATTGCATCAGAAACTGTTGAACTTGAGTGCAGAAGAGGAGAGTGGAACTCCATGTGTAGCGGTGGAATGCGTAGATATATGGAAGAAC
SV_382	Bacteria	Firmicutes	Clostridia	Christensenellales	Christensenellaceae	Christensenellaceae R-7 group			AATATTGGGCAATGGGGGGGACCCTGACCCAGCAACGCCGCGTGAGGGAAGAAGGTTTTCGGATCGTAAACCTCTGTCCTTGGTGAAGAGGAGAAGACGGTAGCCAAGGAGGAAGCCCCGGCTAACTACGTGCCAGCAGCCGCGGTAATACGTAGGGGGCAAGCGTTGTCCGGAATGATTGGGCGTAA
SV_383	Bacteria	Firmicutes	Clostridia	Clostridiales	Clostridiaceae	NA			AATATTGCACAATGGGGGAAACCCTGATGCAGCAATGCCGCGTGAGTGATGACGGCCTTCGGGTTGTAAAGCTCTGTCTTCGGGGACGATAATGACGGTACCCGAGGAGGAAGCCACGGCTAACTACGTGCCAGCAGCCGCGGTAATACGTAGGTGGCAAGCGTTGTCCGGATTTACTGGGCGTAAAG
SV_384	Bacteria	Firmicutes	Clostridia	Peptostreptococcales-Tissierellales	Peptostreptococcaceae	Romboutsia			GTAATACGTAGGGGGCTAGCGTTATCCGGAATTACTGGGCGTAAAGGGTGCGTAGGTGGTTTCTTAAGTCAGAGGTGAAAGGCTACGGCTCAACCGTAGTAAGCCTTTGAAACTGGGGAACTTGAGTGCAGGAGAGGAGAGTGGAATTCCTAGTGTAGCGGTGAAATGCGTAGATATTAGGAGGAACA
SV_385	Bacteria	Firmicutes	Clostridia	Oscillospirales	Ruminococcaceae	Ruminococcus			AATATTGCACAATGGGGGGAACCCTGATGCAGCGATGCCGCGTGGAGGAAGAAGGTTTTCGGATTGTAAACTCCTTTTAACAGGGACGATAATGACGGTACCTGAAGAAAAAGCTCCGGCTAACTACGTGCCAGCAGCCGCGGTAATACGTAGGGAGCGAGCGTTGTCCGGAATTACTGGGTGTAAAG
SV_386	Bacteria	Firmicutes	Clostridia	NA	NA	NA			GATATTGCGCAATGGGGGAAACCCTGACGCAGCAATGCCGCGTGAAGGAAGAAGGTCTTCGGATTGTAAACTTTTGTCTTTGGTGACGAAGAATGACGGTAGCCAAGGAGGAAGCTCCGGCTAACTACGTGCCAGCAGCCGCGGTAATACGTAGGGAGCGAGCGTTGTCCGGATTTACTGGGTGTAAA
SV_387	Bacteria	Firmicutes	Clostridia	Peptococcales	Peptococcaceae	Peptococcus			AATCTTCCGCAATGGGCGCAAGCCTGACGGAGCAATGCCGCGTGAACGAAGAAGGTCTTAGGATTGTAAAGTTCTGTCCTTATCGAAGAGAGGTATGTATGTGAATAATGTACATATAGGACGGTAGGTAAGGAGGAAGCCCCGGCTAACTACGTGCCAGCAGCCGCGGTAATACGTAGGGGGCGAGC
SV_388	Bacteria	Firmicutes	Clostridia	Christensenellales	Christensenellaceae	NA			AATATTGGGCAATGGGCGAAAGCCTGACCCAGCAACGCCGCGTGAAGGAAGAAGGTCTTTGGATTGTAAACTTTTGTCCTATGGGAAGAAGGAAGTGACGGTACCATGGGAGGAAGCCCCGGCTAACTACGTGCCAGCAGCCGCGGTAATACGTAGGGGGCGAGCGTTGTCCGGAATTACTGGGCGTA
SV_389	Bacteria	Firmicutes	Clostridia	Lachnospirales	Lachnospiraceae	Blautia			GTAATACGTAGGGGGCAAGCGTTATCCGGATTTACTGGGTGTAAAGGGAGCGTAGACGGAGCAGCAAGTCTGATGTGAAAGGCAGGGGCTCAACCCCTGGACTGCATTGGAAACTGTTGATCTTGAGTACCGGAGGGGTAAGCGGAATTCCTAGTGTAGCGGTGAAATGCGTAGATATTAGGAGGAAC
SV_390	Bacteria	Firmicutes	Clostridia	Oscillospirales	UCG-010	NA			ATGTGAAAATTATGGGCTCAACCCATAACCTGCGTCTGAAACTGTAGCTCTTGAGAGTGGGAGAGGTAAACGGAATTCCCGGTGTAGCGGTGAAATGCGTAGATATCGGGAGGAACACCAGTGGCGAAGGCGGTTTACTGGACCACAACTGACGCTGAGACACGAAAGCGTGGGGAGCAAACAGGATT
SV_391	NA	NA	NA	NA	NA	NA			GTTTGCTCCCCACGCTTTCGAGCCTCAACGTCAGTCATCGTCCAGAAAGCCGCCTTCGCCACTGGTGTTCCTCCTAATATCTACGCATTTCACCGCTACACTAGGAATTCCGCTTTCCTCTCCGACACTCTAGCCTGACAGTTCCAAATGCAGTCCCGGGGTTGAGCCCCGGGCTTTCACATCTGGCT
SV_392	Bacteria	Actinobacteriota	Coriobacteriia	Coriobacteriales	Atopobiaceae	Coriobacteriaceae UCG-002			CAGCAGGGACGAGGCCGCAAGGTGACGGTACCTGCAGAAGAAGCCCCGGCTAACTACGTGCCAGCAGCCGCGGTAATACGTAGGGGGCGAGCGTTATCCGGATTCATTGGGCGTAAAGCGCGCGTAGGCGGCCAGTTAGGTCGGGAGTCAAATTTCGGGGCTCAACCCCGTCTCGCTCCCGATACCGG
SV_393	Bacteria	Firmicutes	Clostridia	NA	NA	NA			AATATTGCGCAATGGGGGAAACCCTGACGCAGCAACGCCGCGTGAAGGAAGAAGGTCTTCGGATTGTAAACTTTTGTTGGCAGGGAAGAAAGAAATGACAGTACCTGCCGAGGAAGCTCCGGCTAACTACGTGCCAGCAGCCGCGGTAATACGTAGGGAGCAAGCGTTGTCCGGAATTACTGGGTGTA
SV_394	Bacteria	Firmicutes	Clostridia	Clostridia vadinBB60 group	NA	NA			AATATTGGGCAATGGGCGCAAGCCTGACCCAGCAACGCCGCGTGAAGGATGAAGGTTTTCGGATTGTAAACTTCTGTCGCGAGGGACGAAGAATGACGGTACCTCGTAAGAAAGCCCCGGCTAACTACGTGCCAGCAGCCGCGGTAATACGTAGGGGGCAAGCGTTGTCCGGAATGACTGGGCGTAAA
SV_395	Bacteria	Firmicutes	Clostridia	Lachnospirales	Defluviitaleaceae	Defluviitaleaceae UCG-011			AATATTGCACAATGGGGGAAACCCTGATGCAGCGATGCCGCGTGAAGGAAGAAGGATTTCGGTTCGTAAACTTCTATCAGCAAGGAAGAAAGCGCTTCTAAGGAAGTGAGACAGTACTTGAGTAAGCAGCCCCGGCTAACTACGTGCCAGCAGCCGCGGTAATACGTAGGGGGCGAGCGTTATCCGGA
SV_396	Bacteria	Firmicutes	Clostridia	Oscillospirales	Oscillospiraceae	UCG-005			GTAATACGTAGGTTGCAAGCGTTGTCCGGATTTACTGGGTGTAAAGGGCGTGTAGGCGGAGGCGCAAGTTGGGAGTGAAATCTATGGGCTCAACCCATAAACTGCTCTCAAAACTGTGTCCCTTGAGTATCGGAGAGGCAAGCGGAATTCCTAGTGTAGCGGTGAAATGCGTAGATATTAGGAGGAAC
SV_397	Bacteria	Firmicutes	Clostridia	Lachnospirales	Lachnospiraceae	[Ruminococcus] gnavus group			GTAATACGTAGGGGGCAAGCGTTATCCGGATTTACTGGGTGTAAAGGGAGCGTAGACGGCATGGCAAGCCAGATGTGAAAGCCCGGGGCTCAACCCCGGGACTGCATTTGGAACTGTCAGGCTAGAGTGTCGGAGAGGAAAGCGGAATTCCTAGTGTAGCGGTGAAATGCGTAGATATTAGGAGGAAC
SV_398	Bacteria	Bacteroidota	Bacteroidia	Bacteroidales	Tannerellaceae	Parabacteroides			GTAATACGGAGGATGCGAGCGTTATCCGGATTTATTGGGTTTAAAGGGTGCGTAGGTGGTTAATTAAGTCAGCGGTGAAAGTTTGTGGCTCAACCATAAAATTGCCGTTGAAACTGGTTGACTTGAGTATATTTGAGGTAGGCGGAATGCGTGGTGTAGCGGTGAAATGCATAGATATCACGCAGAAC
SV_399	Bacteria	NA	NA	NA	NA	NA			GTTTGATCCCCACGCTTTCGTGCTTCAGTGTCAGTTATAGTTTAGTAAGCTGCCTTCGCAATCGGAGTTCTGCGTGATATCTATGCATTTCACCGCTACACCACGCATTCCGCCTACCTCAAATATACTCAAGTCAACCAGTTTCAACGGCAATTTTATGGTTGAGCCACAAACTTTCACCGCTGACT
SV_400	Bacteria	Firmicutes	Clostridia	Clostridia UCG-014	NA	NA			AATATTGTGCAATGGAGGAAACTCTGACACAGTGACGCCGCGTATGGGAAGAAGGTTTTCGGATTGTAAACCATTGTTGGAGGGGAAGAAACAAGACAGTACCCTCAAAGAAAGCTCCGGCTAACTACGTGCCAGCAGCCGCGGTAATACGTAGGGAGCGAGCGTTATCCGGATTTATTGGGTGTAAA
SV_401	Bacteria	Firmicutes	Clostridia	Oscillospirales	Ruminococcaceae	Incertae Sedis			GATATTGCACAATGGGGGAAACCCTGATGCAGCAACGCCGCGTGAGGGAAGAAGGTTTTCGGATTGTAAACCTCTGTTCTTAGTGACGATAATGACGGTAGCTAAGGAGAAAGCTCCGGCTAACTACGTGCCAGCAGCCGCGGTAATACGTAGGGAGCGAGCGTTGTCCGGATTTACTGGGTGTAAAG
SV_402	Bacteria	Firmicutes	Bacilli	Bacillales	Bacillaceae	Bacillus			AATCTTCCGCAATGGACGAAAGTCTGACGGAGCAACGCCGCGTGAGTGATGAAGGTTTTCGGATCGTAAAACTCTGTTGTTAGGGAAGAACAAGTATCGGAGTAACTGCCGGTACCTTGACGGTACCTAACCAGAAAGCCACGGCTAACTACGTGCCAGCAGCCGCGGTAATACGTAGGTGGCAAGCG
SV_403	Bacteria	Firmicutes	Clostridia	Oscillospirales	Oscillospiraceae	NK4A214 group			AATATTGGGCAATGGGCGAAAGCCTGACCCAGCAACGCCGCGTGAAGGAAGAAGGTCTTCGGATTGTAAACTTCTTTTATGAGGGACGAAGGACGTGACGGTACCTCATGAATAAGCCACGGCTAACTACGTGCCAGCAGCCGCGGTAATACGTAGGTGGCAAGCGTTATCCGGATTTACTGGGTGTA
SV_404	Bacteria	Firmicutes	Clostridia	Oscillospirales	Ruminococcaceae	NA			GATATTGGTCAATGGGGGAAACCCTGAACCAGCAATGCCGCGTGAGGGAAGAAGGTCTTCGGATTGTAAACCTAAGTAGTCAGGGACGAAGAAAGTGACGGTACCTGAAGAGTAAGCTCCGGCTAACTACGTGCCAGCAGCCGCGGTAATACGTAGGGAGCGAGCGTTGTCCGGATTTACTGGGTGTA
SV_405	Bacteria	NA	NA	NA	NA	NA			ATTTGCTCCCCACGCTTTCGTGCATCAGTGTCAGTTACAGACCAGGCGACCGCCTTCGCCACTGGTGTTCCTCCATATATCTACGCATTTTACCGCTACACATGGAATTCCATCGCCCTCTTCTGCACTCTAGCTCGACAGTTTCCAAAGCATACAACAGTTGAGCTGTTGCCTTTTACTTCAGACTT
SV_406	Bacteria	NA	NA	NA	NA	NA			ATTTGCTCCCCACGCTTTCGGGACTGAGCGTCAGTTGCAGGCCAGATCGTCGCCTTCGCCACTGGTGTTCCTCCATATATCTACGCATTTCACCGCTACACATGGAATTCCACGATCCTCTCCTGCACTCTAGCTGCCCGGTTTCTATGGCTTACTGAAGTTAAGCTTCAGTCTTTCACCACAGACCC
SV_407	Bacteria	Firmicutes	Bacilli	Lactobacillales	Enterococcaceae	Enterococcus			GTAATACGTAGGTGGCAAGCGTTGTCCGGATTTATTGGGCGTAAAGCGAGCGCAGGCGGTTTCTTAAGTCTGATGTGAAAGCCCCCGGCTCAACCGGGGAGGGTCATTGGAAACTGGGAGACTTGAGTGCAGAAGAGGAGAGTGGAATTCCATGTGTAGCGGTGAAATGCGTAGATATATGGAGGAAC
SV_408	Bacteria	Firmicutes	Clostridia	Lachnospirales	Lachnospiraceae	NA			AATATTGCGCAATGGGGGAAACCCTGACGCAGCAACGCCGCGTGAGTGAGGAAGTATCTCGGTATGTAAAGCTCTATCAGCGGGGAAGAAGGAAGACGGTACCCGACTAAGAAGCCCCGGCTAACTACGTGCCAGCAGCCGCGGTAATACGTAGGGGGCGAGCGTTATCCGGATTTACTGGGTGTAAA
SV_409	NA	NA	NA	NA	NA	NA			GTTTGCTCCCCACGCTTTCGAGCCTCAACGTCAGTTACCGTCCAGTAAGCCGCCTTCGCCACTGGTGTTCCTCCTAATATCTACGCATTTCACCGCTACACTAGGAATTCCGCTTACCTCTCCGGCACTCAAGATCTGCAGTTTCCAATGCAGTCCCGGGGTTAAGCCCCGGCCTTTCACATCAGACT
SV_410	Bacteria	Firmicutes	Clostridia	Lachnospirales	Lachnospiraceae	NA			AATATTGCACAATGGGGGAAACCCTGATGCAGCGACGCCGCGTGAGCGAGGAAGTATTTCGGTATGTAAAGCTCTGTCAGCAGGGAAGAAGAGAGTTGAAATACACTCTCCAATGACGGTACCTGAAGAAGAAGCACCGGCTAAATACGTGCCAGCAGCCGCGGTAATACGTATGGTGCAAGCGTTAT
SV_411	Bacteria	Firmicutes	Clostridia	Lachnospirales	Lachnospiraceae	[Eubacterium] xylanophilum group			AATATTGCACAATGGGGGAAACCCTGATGCAGCGACGCCGCGTGAGTGAAGAAGTATTTCGGTATGTAAAGCTCTATCAGCAGGAACGAGACAAGACGGTACCTGACTAAGAAGCCCCGGCTAACTACGTGCCAGCAGCCGCGGTAATACGTAGGGGGCAAGCGTTATCCGGAATCACTGGGTGTAAA
SV_412	Bacteria	Firmicutes	Clostridia	Oscillospirales	Oscillospiraceae	Colidextribacter			AATATTGGGCAATGGGCGGAAGCCTGACCCAGCAACGCCGCGTGAAGGAAGAAGGCTTTCGGGTTGTAAACTTCTTTTCTCAGGGACGAATAGATGACGGTACCTGAGGAATAAGCCACGGCTAACTACGTGCCAGCAGCCGCGGTAATACGTAGGTGGCAAGCGTTATCCGGATTTACTGGGTGTAA
SV_413	Bacteria	Firmicutes	Bacilli	RF39	NA	NA			AATATTCGTCAATGGGGGAAACCCTGAACGAGCAATGCCGCGTGAGTGATGACGGTCTTTATGATTGTAAAACTCTGTTGTAAGGAATGAACCCTTAAGATAGGAAATGATCTTAAGCTGACAGTACCTTACCAGAAAGCCCCGGCTAACTACGTGCCAGCAGCCGCGGTAATACGTAGGGGGCGAGC
SV_414	Bacteria	Firmicutes	Clostridia	Lachnospirales	Lachnospiraceae	NA			GATATTGCACAATGGGGGGAACCCTGATGCAGCGACGCCGCGTGGGTGAAGGAGTGCTTCGGCATGTAAAGCCCTATCGGCAGGGAAGAATATGACGGTACCTGACTAAGAAGCCCCGGCTAACTACGTGCCAGCAGCCGCGGTAATACGTAGGGGGCAAGCGTTATCCGGATTCACTGGGTGTAAAG
SV_415	Bacteria	Firmicutes	Bacilli	Erysipelotrichales	Erysipelotrichaceae	Allobaculum			GTCTGAAGTGAAAGGTACGGGCTTAACCGGTACAGGCTTTGGAAACTGGCACGCTAGAGGACAGGAGAGGGCGGTGGAACTCCATGTGTAGCGGTAAAATGCGTAGATATATGGAAGAACACCAGTTGCGAAGGCGACCGCCTGGACTGTTGCTGACGCTCAGGCACGAAAGCGTGGGGAGCAAATAG
SV_416	Bacteria	NA	NA	NA	NA	NA			GTTTGCTCCCCACGCTTTCGAGCCTCAACGTCAGTTACCGTCCAGTAAGCCGCCTTCGCCACTGGTGTTCCTCCTAATATCTACGCATTTCACCGCTACACTAGGAATTCCGCTTACCTCTCCGGCACTCTAGATCCACAGTTTCCAAAGCAGTCCCGGGGTTGAGCCCCGGGCTTTCACTCCAGACT
SV_417	Bacteria	Firmicutes	Clostridia	Clostridiales	Clostridiaceae	Clostridium sensu stricto 1			GTAATACGTAGGTGGCGAGCGTTGTCCGGATTTACTGGGCGTAAAGGGAGCGTAGGCGGACTTTTAAGTGAGATGTGAAATACCCGGGCTCAACTTGGGTGCTGCATTTCAAACTGGAAGTCTAGAGTGCAGGAGAGGAGAATGGAATTCCTAGTGTAGCGGTGAAATGCGTAGAGATTAGGAAGAAC
SV_418	Bacteria	Firmicutes	Clostridia	Clostridia UCG-014	NA	NA			AATATTGCGCAATGGAGGAAACTCTGACGCAGTGACGCCGCGTATAGGAAGAAGGTTTTCGGATTGTAAACTATTGTAGACAGGGAAGAAGAAAGACAGTACCTGTAGAGTAAGCTCCGGCTAACTACGTGCCAGCAGCCGCGGTAATACGTAGGGAGCAAGCGTTATCCGGAATTATTGGGTGTAAA
SV_419	Bacteria	NA	NA	NA	NA	NA			GTTTGCTCCCCACACTTTCGAGCCTCAGCGTCAGTTAGAGCCCAGCAAGCCGCCTTCGCCACTGGTGTTCCTCCGAATATCTACGCATTTCACCGCTACACTCGGAATTCCGCTTGCCTCTACTCCACTCAAGAACTACAGTTTTGGATGCAGCTCCGCAGTTAAGCTGCGGTATTTCACATCCAACT
SV_420	Bacteria	Firmicutes	Bacilli	Erysipelotrichales	Erysipelatoclostridiaceae	Erysipelatoclostridium			GTAATACGTAGGTGGCAAGCGTTATCCGGAATTATTGGGCGTAAAGAGGGAGCAGGCGGCAGCAAGGGTCTGTGGTGAAAGACTGAAGCTTAACTTCAGTAAGCCATAGAAACCGGGCAGCTAGAGTGCAGGAGAGGATCGTGGAATTCCATGTGTAGCGGTGAAATGCGTAGATATATGGAGGAACA
SV_421	Bacteria	Firmicutes	Clostridia	Peptococcales	Peptococcaceae	Peptococcus			AATCTTCCGCAATGGGCGCAAGCCTGACGGAGCAATGCCGCGTGAACGAAGAAGGTCTTAGGATTGTAAAGTTCTGTCCTTATCGAAGAGAGGTATGTATGTGAATAATGTGCATATAGGACGGTAGGTAAGGAGGAAGCCCCGGCTAACTACGTGCCAGCAGCCGCGGTAATACGTAGGGGGCGAGC
SV_422	Bacteria	Firmicutes	Clostridia	Clostridia UCG-014	NA	NA			AATATTGCGCAATGGAGGAAACTCTGACGCAGTGACGCCGCGTATAGGAAGAAGGTTTTCGGATTGTAAACTATTGTAGACAGGGAAGAAAAAAGACAGTACCTGTAAAGTAAGCTCCGGCTAACTACGTGCCAGCAGCCGCGGTAATACGTAGGGAGCAAGCGTTATCCGGAATTATTGGGTGTAAA
SV_423	Bacteria	Proteobacteria	Alphaproteobacteria	NA	NA	NA			GTTTGCTCCCCACACTTTCGTGCCTCAACGTCAGTTATTGTCCAGAAAGTCGCCTTCGCCACTGGTGTTCCTCCTAATATCTACGCATTTCACCGCTACACTAGGAATTCCACTTTCCTCTCCAACACTCAAGAAAATCAGTTTTAGTTGCAGTTCTTCAGTTAAGCCGAGGGATTTCACAACTAACT
SV_424	NA	NA	NA	NA	NA	NA			GTTTGCTCCCCACGCTTTCGAGCCTCAGCGTCAGTTACAGACCAGAGAGCCGCCTTCGCCACTGGTGTTCCTCCATATATCTACGCATTTCACCGCTACACATGGAATTCCACTCTCCTCTTCTGCACTCAAGTCTCCCAGTTTCCAATGACCCTCCCCGGTTGAGCCGGGGGCTTTCACATCAGACT
SV_425	Bacteria	Firmicutes	Clostridia	Oscillospirales	Oscillospiraceae	UCG-005			AATATTGGGCAATGGGGGAAACCCTGACCCAGCAACGCCGCGTGAAGGAAGAAGGCTTTCGGGTTGTAAACTTCTTTTACCAGGGACGAAACAAATGACGGTACCTGGAGAAAAAGCTCCGGCTAACTACGTGCCAGCAGCCGCGGTAATACGTAGGGAGCAAGCGTTGTCCGGATTTACTGGGTGTA
SV_426	Bacteria	Firmicutes	Clostridia	Oscillospirales	Oscillospiraceae	Oscillibacter			AATATTGGGCAATGGGCGCAAGCCTGACCCAGCAACGCCGCGTGAAGGAAGAAGGCTTTCGGGTTGTAAACTTCTTTTAAGGGGGAAGAGGAGAAGACGGTACCCCTTGAATAAGCCACGGCTAACTACGTGCCAGCAGCCGCGGTAATACGTAGGTGGCAAGCGTTGTCCGGATTTACTGGGTGTAA
SV_427	Bacteria	Proteobacteria	NA	NA	NA	NA			GTTTGCTCCCCACACTTTCGTGCCTCAACGTCAGTTATTGTCCAGAAAGTCGCCTTCGCCACTGGTGTTCCTCCTAATATCTACGCATTTCACCGCTACACTAGGAATTCCACTTTCCTCTCCAACACTCAAGAAAATCAGTTTTAGTTGCAGTTCCTCAGTTAAGCCGAGGGATTTCACAACTAACT
SV_428	Bacteria	Firmicutes	Clostridia	Lachnospirales	Lachnospiraceae	Sellimonas			GTAATACGTATGGTGCAAGCGTTATCCGGATTTACTGGGTGTAAAGGGAGCGTAGACGGATAGGCAAGTCTGGAGTGAAAACCCAGGGCTCAACCCTGGGACTGCTTTGGAAACTGCAGATCTGGAGTGCCGGAGAGGTAAGCGGAATTCCTAGTGTAGCGGTGAAATGCGTAGATATTAGGAGGAAC
SV_429	Bacteria	Firmicutes	Bacilli	Erysipelotrichales	Erysipelotrichaceae	Allobaculum			AATTTTCGTCAATGGGCGCAAGCCTGAACGAGCAATGCCGCGTGAGCGAAGAAGGTCTTCGGATCGTAAAACTCTGTTGCGGGGGAAAAAGGAAGGAAAGAGGAAATGCTTTTCTTTTGACGGTACCTGAGGAGGAAGCCACGGCTAACTACGTGCCAGCAGCCGCGGTAATACGTAGGTGGCGAGCG
SV_430	Bacteria	Bacteroidota	Bacteroidia	Bacteroidales	Muribaculaceae	NA			AAGGCTTGCCTTTACCAGCCGGCGACCGGCGCACGGGTGAGTAACACGTATGCAACCTGCCTGCCACAGCCGGATAATCGGGAGAAATTCCGTCTAATACGGCATAATGCATCGACGGGACATCCTGTTGGTGCCAAAGGTTGATTCCGGTGGCGGATGGGCATGCGTCGCATTAGTTAGTTGGCGGT
SV_431	Bacteria	Firmicutes	Clostridia	Lachnospirales	Lachnospiraceae	Marvinbryantia			GTAATACGTAGGGGGCAAGCGTTATCCGGATTTACTGGGTGTAAAGGGAGCGTAGACGGATGTGCAAGTCTGGTGTGAAAGGCTGGGGCTCAACCCCGGGACTGCATTGGAAACTGTACATCTTGAGTGCCGGAGAGGTAAGCGGAATTCCTAGTGTAGCGGTGAAATGCGTAGATATTAGGAGGAAC
SV_432	Bacteria	NA	NA	NA	NA	NA			GTTTGCTCCCCACGCTTTCGAGCCTCAGCGTCAGTTACAGTCCAGAGAATCGCCTTCGCCACTGGTGTTCTTCCTAATCTCTACGCATTTCACCGCTACACTAGGAATTCCATTCTCCTCTCCTGCACTCTAGACTTCCAGTTTGAAATGCAGCACCCAAGTTGAGCCCGGGTATTTCACATCTCACT
SV_433	Bacteria	Firmicutes	Clostridia	NA	NA	NA			AATATTGCGCAATGGGGGAAACCCTGACGCAGCAACGCCGCGTGAAGGAAGAAGGTCTTCGGATTGTAAACTTTTGTTGGCAGGGAAGAAAAAGATGACAGTACCTGCCGAGGAAGCTCCGGCTAACTACGTGCCAGCAGCCGCGGTAATACGTAGGGAGCAAGCGTTGTCCGGAATTACTGGGTGTA
SV_434	Bacteria	Firmicutes	Bacilli	Erysipelotrichales	Erysipelotrichaceae	Faecalitalea			GTAATACGTAGGTGGCAAGCGTTATCCGGAATCATTGGGCGTAAAGGGTGCGTAGGTGGCACGATAAGTCTGAAGTAAAAGGCAACAGCTCAACTGTTGTATGCTTTGGAAACTGTCGAGCTAGAGTGCAGAAGAGGGCGATGGAATTCCATGTGTAGCGGTAAAATGCGTAGATATATGGAGGAACA
SV_435	Bacteria	Firmicutes	Clostridia	Clostridia UCG-014	NA	NA			GTAATACGTAGGGAGCAAGCGTTATCCGGATTTATTGGGTGTAAAGGGTGCGTAGACGGGAAATTAAGTTAGTTGTGAAATCCCTCGGCTTAACTGAGGAACTGCAACTAAAACTGATTTTCTTGAGTGTTGGAGAGGAAAGTGGAATTCCTAGTGTAGCGGTGAAATGCGTAGATATTAGGAGGAAC
SV_436	Bacteria	Firmicutes	Clostridia	Lachnospirales	Lachnospiraceae	Lachnoclostridium			GTAATACGTAGGGGGCAAGCGTTATCCGGATTTACTGGGTGTAAAGGGAGCGTAGACGGCATGGCAAGTCTGAAGTGAAAGCCCGGGGCTCAACCCCGGGACTGCTTTGGAAACTGTCAGGCTAGAGTGCTGGAGAGGTAAGTGGAATTCCTAGTGTAGCGGTGAAATGCGTAGATATTAGGAGGAAC
SV_437	Bacteria	Actinobacteriota	Coriobacteriia	Coriobacteriales	Eggerthellaceae	Enterorhabdus	sp.		AATATTGCGCAATGGGGGAAACCCTGACGCAGCAACGCCGCGTGCGGGATGAAGGCTTTCGGGTTGTAAACCGCTTTCAGCAGGGAAGATAATGACGGTACCTGCAGAAGAAGCCCCGGCTAACTACGTGCCAGCAGCCGCGGTAATACGTAGGGGGCAAGCGTTATCCGGATTCATTGGGCGTAAAG
SV_438	Bacteria	Bacteroidota	Bacteroidia	Bacteroidales	Muribaculaceae	NA			AAGGCTTGCCTTTACCAGCCGGCGACCGGCGCACGGGTGAGTAACACGTATGCAACCTGCCTGCCACAGCCGGATAATCGGGAGAAATCCCGTCTAATACGGCATAATGCACCTATGGGACATCCTGTTGGTGCCAAAGGTTAATTCCGGTGGCGGATGGGCATGCGTCGCATTAGTTAGTTGGCGGT
SV_439	Bacteria	NA	NA	NA	NA	NA			GTTTGCTCCCCACGCTTTCGAGCCTCAACGTCAGTTACCGTCCAGTAAGCCGCCTTCGCCACTGGTGTTCCTCCTAATATCTACGCATTTCACCGCTACACTAGGAATTCCGCTTACCTCTCCGGCACTCAAGATGTACAGTTTCCAATGCAGTCCCGGGGTTGAGCCCCAGCCTTTCACACCAGACT
SV_440	Bacteria	Firmicutes	Clostridia	Christensenellales	Christensenellaceae	NA			AATATTGGGCAATGGGGGAAACCCTGACCCAGCAACGCCGCGTGGAGGAAGAAGGTCTTCGGATTGTAAACTCCTGTCCTTAGGGAAGAAACAAATGACGGTACCTGAGGAGGAAGCTCCGGCTAACTACGTGCCAGCAGCCGCGGTAATACGTAGGGAGCGAGCGTTGTCCGGAATTACTGGGCGTA
SV_441	Bacteria	Firmicutes	Bacilli	Erysipelotrichales	Erysipelatoclostridiaceae	Erysipelatoclostridium			AATTTTCGGCAATGGGGGGAACCCTGACCGAGCAACGCCGCGTGAAGGAGGAAGGTCTTCGGACTGTAAACTTCTGTTATAAAGGAAGAAAGACGGATAAAGGGAATGATATCCGAGTGACGGTACTTAAGGAATAAGCTCCGGCTAACTACGTGCCAGCAGCCGCGGTAATACGTAGGGAGCAAGCG
SV_442	Bacteria	Firmicutes	Clostridia	Lachnospirales	Lachnospiraceae	NA			GATATTGCACAATGGGGGAAACCCTGATGCAGCGACGCCGCGTGGGTGAAGAAGTATTTCGGTATGTAAAGCCCTATCAGCAGGGAAGAAAGAAGACGGTACCTGACTAAGAAGCCCCGGCTAACTACGTGCCAGCAGCCGCGGTAATACGTAGGGGGCGAGCGTTATCCGGATTCACTGGGTGTAAA
SV_443	Bacteria	Firmicutes	Clostridia	Lachnospirales	Lachnospiraceae	Blautia			GTAATACGTAGGGGGCAAGCGTTATCCGGATTTACTGGGTGTAAAGGGAGCGTAGACGGACGGGCAAGTCTGAAGTGAAAGGCAGGGGCTCAACCCCTGGACTGCTTTGGAAACTGTCCATCTAGAGTGCCGGAGAGGTAAGCGGAATTCCTAGTGTAGCGGTGAAATGCGTAGATATTAGGAGGAAC
SV_444	Bacteria	Firmicutes	Bacilli	Staphylococcales	Staphylococcaceae	Staphylococcus			AATCTTCCGCAATGGGCGAAAGCCTGACGGAGCAACGCCGCGTGAGTGATGAAGGTCTTCGGATCGTAAAACTCTGTTATTAGGGAAGAACATACATGTAAGTAACTATGCACGTCTTGACGGTACCTAATCAGAAAGCCACGGCTAACTACGTGCCAGCAGCCGCGGTAATACGTAGGTGGCAAGCG
SV_445	Bacteria	Firmicutes	Clostridia	Oscillospirales	Oscillospiraceae	NK4A214 group			AATATTGGGCAATGGGCGCAAGCCTGACCCAGCAACGCCGCGTGAAGGAAGAAGGCTTTCGGGTTGTAAACTTCTTTTATCAGGGACGAAGAACGTGACGGTACCTGATGAATAAGCTACGGCTAACTACGTGCCAGCAGCCGCGGTAATACGTAGGTGGCGAGCGTTATCCGGATTTACTGGGTGTA
SV_446	Bacteria	Firmicutes	Clostridia	Clostridiales	Clostridiaceae	NA			AATATTGCACAATGGGGGAAACCCTGATGCAGCAACGCCGCGTGAGTGATGACGGCCTTCGGGTTGTAAAGCTCTGTCTTCAGGGACGATAATGATGGTACCCCGCCAGAAAGTCACGGCTAACTACGTGCCAGCAGCCGCGGTAATACGTAGGTGGCAAGCGTTATCCGGAATGATTGGGCGTAAAG
SV_447	Bacteria	NA	NA	NA	NA	NA			CGCCGCGTTAAGAACGGTTCAATGAACCAAAAACAGTAAAAGGGATAGATAGCCAAGGTTATCTTGACCTGGAGCAGACACTATATCAGAGAGTTTGATCCTGGCTCAGGATGAACGCTGGCGGCGTGCTTAACACATGCAAGTCGAGCGAAGCACCCCCGGAACTTTTCGGAGGGAAGGGAGTGACT
SV_448	Bacteria	Firmicutes	Clostridia	Clostridia UCG-014	NA	NA			GTAATACGTAGGGAGCAAGCGTTATCCGGATTTATTGGGTGTAAAGGGTGCGTAGACGGGAATTTAAGTTAGTTGTGAAATCCCTCGGCTTAACTGAGGAACTGCAACTAAAACTGAATTTCTTGAGTGCGGGAGAGGAAAGTGGAATTCCTAGTGTAGCGGTGAAATGCGTAGATATTAGGAGGAAC
SV_449	Bacteria	Firmicutes	Clostridia	Oscillospirales	Ruminococcaceae	[Eubacterium] siraeum group			GATATTGCACAATGGGGGAAACCCTGATGCAGCGATGCCGCGTGAGGGAAGAAGGTTTTCGGATTGTAAACCTCTGTGGAGGGGGACGATAATGACGGTACCCCTTAAGGAAGCCACGGCTAACTACGTGCCAGCAGCCGCGGTAATACGTAGGTGGCGAGCGTTGTCCGGAATTACTGGGTGTAAAG
SV_450	Bacteria	Firmicutes	Clostridia	Lachnospirales	Lachnospiraceae	Blautia			TAATACGTAGGGGGCAAGCGTTATCCGGATTTACTGGGTGTAAAGGGAGCGTAGACGGAGCAGCAAGTCTGATGTGAAAGGCAGGGGCTCAACCCCTGGACTGCATTGGAAACTGTTGGTCTTGAGTACCGGAGGGGTAAGCGGAATTCCTAGTGTAGCGGTGAAATGCGTAGATATTAGGAGGAACA
SV_451	Bacteria	NA	NA	NA	NA	NA			TGATTCCGAACAACGCTTGAGACCTCTGTATTACCGCGGCTGCTGGCACAGAGTTAGCCGTCTCTTCCTCTTGTGGTACTATCTTTTTAATTTGCTCCCACATGACAGGGGTTTACAATCCGAAGACCTTCATTCCCCCACGCGGCGTCGCACCATCAGGGTTTCCCCCATTGTGAATGATTCTCGAC
SV_452	Bacteria	Firmicutes	Bacilli	RF39	NA	NA			AATATTCGTCAATGGAGGAAACTCTGAACGAGCAATGCCGCGTGAAGGATGACGGTCCTTTGGATTGTAAACTTCTGTTGTTAGGAACGAACCGCCTAAGTAGGAAATGACTTAGGTCTGACGGTACCTTTCAAGAAAGCTCCGGCTAACTACGTGCCAGCAGCCGCGGTAATACGTAGGGAGCGAGC
SV_453	Bacteria	Firmicutes	Clostridia	Peptostreptococcales-Tissierellales	Anaerovoracaceae	Family XIII UCG-001			AATATTGCACAATGGGCGAAAGCCTGATGCAGCAACGCCGCGTGAACGAAGAAGGCTCTTGGGTCGTAAAGTTCTGTTCTGAGGGAAGAAGAAAGTGACGGTACCTCAGGAGAAAGCCCCGGCTAACTACGTGCCAGCAGCCGCGGTAATACGTAGGGGGCGAGCGTTGTCCGGAATTATTGGGCGTA
SV_454	Bacteria	Firmicutes	Clostridia	Lachnospirales	Lachnospiraceae	Lachnospiraceae NK4A136 group			GTAATACGTAGGGGGCAAGCGTTATCCGGATTTACTGGGTGTAAAGGGAGCGTAGACGGCAGGGCAAGTCTGAAGTGAAAGGCAGGGGCCCAACCCCTGGACTGCTTTGGAAACTGCCAGGCTGGAGTGCAGGAGAGGTAAGTGGAATTCCTAGTGTAGCGGTGAAATGCGTAGATATTAGGAGGAAC
SV_455	NA	NA	NA	NA	NA	NA			GTTTGCTCCCCATGCTTTCGCTTCTCAGCGTCAGTTACAGCCCAGAGACCTGCCTTCGCCATCGGTGTTCCTCCTGATATCTGCGCATTCCACCGCTACACCAGGAATTCCAGTCTCCCCTACTGCACTCTAGTTAGCCCGTACCCACTGCAAACCCGGGGTTAAGCCCCGGGCTTTCACAGCAGACG
SV_456	Bacteria	Firmicutes	Bacilli	RF39	NA	NA			GATATTCGTCAATGGGGGAAACCCTGAACGAGCAATGCCGCGTGAATGATGACGGTCCTTTGGATTGTAAAATTCTGTTGTTAGGGAAGAACGACCTAGGTAGGAAATGACCTAGGAGTGACGGTACCTTTCAAGAAAGCTCCGGCTAACTACGTGCCAGCAGCCGCGGTAATACGTAGGGAGCGAGC
SV_457	Bacteria	Bacteroidota	Bacteroidia	Bacteroidales	Prevotellaceae	NA			AATATTGGTCAATGGGCGCGAGCCTGAACCAGCCAAGTAGCGTGCAGGACGACGGCCCTATGGGTTGTAAACTGCTTTTATACGGGGATAAAGTATGCCACGTGTGGTTTATTGCAGGTACCGTATGAATAAGGACCGGCTAATTCCGTGCCAGCAGCCGCGGTAATACGGAAGGTCCGGGCGTTATC
SV_458	Bacteria	Bacteroidota	Bacteroidia	Bacteroidales	Muribaculaceae	NA			TACCCGAAGAAAAAGCATCGGCTAACTCCGTGCCAGCAGCCGCGGTAATACGGAGGATGCGAGCGTTATCCGGATTTATTGGGTTTAAAGGGTGCGTAGGCGGACGGTCAAGTCAGCGGTAAAAATGCGGTGCTCAACGCCGTACAGCCGTTGAAACTGGCAGTCTTGAGTGGGCGAGAAGTATGCGG
SV_459	Bacteria	Firmicutes	Bacilli	RF39	NA	NA			AATATTCGTCAATGGGGGAAACCCTGAACGAGCAATGCCGCGTGAGTGATGACGGTCCTTTGGATTGTAAAACTCTGTTGTTAGGGAAGAACGACCTAAGTAGGAAATGACTTAGGAGTGACGGTACCTTTCAAGAAAGCTCCGGCTAACTACGTGCCAGCAGCCGCGGTAATACGTAGGGAGCGAGC
SV_460	Bacteria	Firmicutes	Clostridia	Lachnospirales	Lachnospiraceae	Blautia			GTAATACGTAGGGGGCAAGCGTTATCCGGATTTACTGGGTGTAAAGGGAGCGTAGACGGAGCAGCAAGTCTGATGTGAAAGGCAGGGGCTCAACCCCTGGACTGCATTGGAAACTGTTGGTCTTGAGTACCGGAGGGGTAAGCGGAATTCCTAGTGTAGCGGTGAAATGCGTAGATATTAGGAGGAAC
SV_461	Bacteria	Bacteroidota	Bacteroidia	Bacteroidales	Muribaculaceae	NA			AAGTCGCGTGAGGGATGACGGCCCTACGGGTTGTAAACCTCTTTTGCCGGGGAGCAAGTCCCGCCTCGTGCAGGCGGATTGAGAGTACCCGGAGAAAAAGCATCGGCTAACTCCGTGCCAGCAGCCGCGGTAATACGGAGGATGCGAGCGTTATCCGGATTCATTGGGTTTAAAGGGTGCGCAGGCGG
SV_462	Bacteria	Firmicutes	Bacilli	Erysipelotrichales	Erysipelotrichaceae	Faecalibaculum			GTAATACGTAGGTGGCGAGCGTTATCCGGAATGATTGGGCGTAAAGGGTGCGCAGGCGGTCCTGCAAGTCTGGAGTGAAACGCATGAGCTCAACTCATGCATGGCTTTGGAAACTGGAGGACTGGAGAGCAGGAGAGGGCGGTGGAACTCCATGTGTAGCGGTAAAATGCGTAGATATATGGAAGAAC
SV_463	Bacteria	Firmicutes	Clostridia	Oscillospirales	Ruminococcaceae	Incertae Sedis			GGAGCAATCCGCTGAAAGATGGGCTCGCGTCCGATTAGATAGTTGGCGGGGTAACGGCCCACCAAGTCGACGATCGGTAGCCGGACTGAGAGGTTGAACGGCCACATTGGGACTGAGACACGGCCCAGACTCCTACGGGAGGCAGCAGTGAGGGATATTGGTCAATGGGGGGAACCCTGAACCAGCAA
SV_464	Bacteria	Firmicutes	Clostridia	Oscillospirales	Oscillospiraceae	UCG-005			TACCAGGGACGAAGGACGTGACGGTACCTGGAGAAAAAGCAACGGCTAACTACGTGCCAGCAGCCGCGGTAATACGTAGGTTGCAAGCGTTGTCCGGATTTACTGGGTGTAAAGGGCGTGTAGGCGGAGGCGCAAGTTGGGAGTGAAATCTATGGGCTCAACCCATAAACTGCTCTCAAAACTGTGTC
SV_465	Bacteria	NA	NA	NA	NA	NA			GTTCGCTACCCATGCTTTCGAGCCTCAGCGTCAGTTGCAGACCAGACAGCCGCCTTCGCCACTGGTGTTCTTCCATATATCTACGCATTCCACCGCTACACATGGAGTTCCACTGTCCTCTTCTGCACTCAAGTCGCCCGGTTTCCGATGCACTTCTTCGGTTAAGCCGAAGGCTTTCACATCAGACC
SV_466	Bacteria	Firmicutes	Bacilli	Lactobacillales	Aerococcaceae	Facklamia			AATCTTCCGCAATGGACGCAAGTCTGACGGAGCAACGCCGCGTGTGTGAAGAAGGTCTTCGGATCGTAAAGCACTGTTATCAGAGAAGAATAGCCTGTAGAGTAACTGTTATAGGTTTGACGGTAACTGATCAGAAAGCCACGGCTAACTACGTGCCAGCAGCCGCGGTAATACGTAGGTGGCAAGCG
SV_467	Bacteria	NA	NA	NA	NA	NA			GTTTGCTCCCCACGCTTTCGCGCCTCAGCGTCAGTTGTCGTCCAGCAAGCCGCCTTCGCCACTGGTGTTCCTCCTAATATCTACGCATTTCACCGCTACACTAGGAATTCCGCTTGCCTCTCCGATACTCAAGGGAAACAGTTTTGAGAGCAGTTCATGGGTTGAGCCCATGGATTTCACTCCCAACT
SV_468	NA	NA	NA	NA	NA	NA			GTTCGATCCCCACGCTTTCGTGCCTCAGCGTCAGTCCGGCGCCAGTACGCTGCCTTCGCAATCGGAGTTCTGCGCAATATCTATGCATTTCACCGCTACACTGCGCATTCCGCGTACCTCTCGCCGTCTCTAGCTCCTCAGTCTCAACGGCTATACGGGGTTGAGCCCCGCAATTTTACCGCTGACTT
SV_469	Bacteria	Firmicutes	Bacilli	Erysipelotrichales	Erysipelotrichaceae	Allobaculum			AATCATTCACAATGGGGGAAACCCTGATGGTACCCCGCCAGAAAGTCACGGCTAACTACGTGCCAGCAGCCGCGGTAATACGTAGGTGGCAAGCGTTATCCGGAATGATTGGGCGTAAAGGGTGCGCAGGCTGCGCGTCAAGTCTGAAGTGAAAGGTACGGGCTTAACCGGTACAGGCTTTGGAAACT
SV_470	Bacteria	Firmicutes	Bacilli	Erysipelotrichales	Erysipelatoclostridiaceae	Erysipelatoclostridium			TGTGGTGAAAGACTGAAGCTTAACTTCAGTAAGCCATAGAAACCGGGCAGCTGGAGTGCAGGAGAGGATCGTGGAATTCCATGTGTAGCGGTGAAATGCGTAGATATTAGGAGGAACACCAGTGGCGAAGGCGGCTTACTGGACGGTAACTGACGTTGAGGCTCGAAAGCGTGGGGAGCAAACAGGAT
SV_471	Bacteria	Bacteroidota	Bacteroidia	Bacteroidales	Muribaculaceae	NA			TGCCGGGGAACAAAAGCGGGTATGTATACCCGTATGAGTGTACCCGGAGAAAAAGCATCGGCTAACTCCGTGCCAGCAGCCGCGGTAATACGGAGGATGCGAGCGTTATCCGGATTTATTGGGTTTAAAGGGTGCGTAGGCGGCATTTCAAGTCAGCGGTAAAATTGCGGGGCTCAACCCCGTATAGC
SV_472	Bacteria	Firmicutes	Clostridia	Clostridia vadinBB60 group	NA	NA			AATATTGGGCAATGGAGGGAACTCTGACCCAGCAACGCCGCGTGAGTGAAGAAGGTTTTCGGATTGTAAAACTCTTTAAGCGGGGACGAAGAAAGTGACTGTACCCGCAGAATAAGCATCGGCTAACTACGTGCCAGCAGCCGCGGTAATACGTAGGATGCAAGCGTTATCCGGAATGACTGGGCGTA
SV_473	Bacteria	Firmicutes	Clostridia	Oscillospirales	Ruminococcaceae	Harryflintia			GATATTGCACAATGGGCGAAAGCCTGATGCAGCGACGCCGCGTGAGGGAAGACGGTTTTCGGATTGTAAACCTCTGTCGAGGGGGACGAAGTGCGTGACGGTACCCCTTGAGGAAGCCACGGCTAACTACGTGCCAGCAGCCGCGGTAATACGTAGGTGGCAAGCGTTGTCCGGAATTACTGGGTGTA
SV_474	Bacteria	NA	NA	NA	NA	NA			ATTTGCTCCCCACGCTTTCGGGACTGAGCGTCAGTTGCAGCCCAGATCGTCGCCTTCGCCACTGGTGTTCCTCCATATATCTACGCATTTCACCGCTACACATGGAATTCCACGATCCTCTACTGCACTCTAGCTATTTGGTTTCCACGGCTTACTGAAGTTTAGCTTCAGGCTTTCACCGCAGACCT
SV_475	Bacteria	Firmicutes	Bacilli	RF39	NA	NA			AATATTCGTCAATGGGGGAAACCCTGAACGAGCAATGCCGCGTGAGTGATGAAGGCCTTATGGGTCGTAAAGCTCTGTTGTAAAGGAAGAACACTTGGTATAGGAAATGATATCAAGCTGACGGTACTTTACCAGAAAGCCCCGGCTAACTACGTGCCAGCAGCCGCGGTAATACGTAGGGGGCGAGC
SV_476	Bacteria	Firmicutes	Clostridia	Oscillospirales	[Eubacterium] coprostanoligenes group	NA			GTAATACGTAGGATGCGAGCGTTATCCGGAATTACTGGGTGTAAAGGGAGCGCAGGCGGGACTGCAAGTTGGATGTGAAATACCGCAGCTTAACTGCGGAGCTGCATCCAAAACTGTAGTTCTTGAGTGGAGTAGAGGCAAGCGGAATTCCGAGTGTAGCGGTGAAATGCGTAGATATTCGGAGGAAC
SV_477	Bacteria	Bacteroidota	Bacteroidia	Bacteroidales	Muribaculaceae	NA			TGCCGGGGAACAAAAGCGGGTATGCATACCCGTATGAGTGTACCCGGAGAAAAAGCATCGGCTAACTCCGTGCCAGCAGCCGCGGTAATACGGAGGATGCGAGCGTTATCCGGATTTATTGGGTTTAAAGGGTGCGTAGGCGGCATTTCAAGTCAGCGGTAAAATTGCGGGGCTCAACCCCGTATAGC
SV_478	NA	NA	NA	NA	NA	NA			GTTCGCTCCCCACGCTTTCGCTCCTCAGCGTCAGTAACGGCCCAGAGACCTGCCTTCGCCATTGGTGTTCTTCCCGATATCTACACATTCCACCGTTACACCGGGAATTCCAGTCTCCCCTACCGCACTCAAGCCCGCCCGTACCCGGCGCGGATCCACCGTTAAGCGATGGACTTTCACACCGGACG
SV_479	Bacteria	Bacteroidota	Bacteroidia	Bacteroidales	Muribaculaceae	NA			GTAATACGGAGGATGCGAGCGTTATCCGGATTTATTGGGTTTAAAGGGTGCGTAGGCGGCATTTCAAGTCAGCGGTAAAATTGCGGGGCTCAACCCCGTATAGCCGTTGAGACTGAGGAGCTAGAGACGGCGAGAGGTACGCGGAATGCGCAGTGTAGCGGTGAAATGCATAGATATTGCGCAGAACT
SV_480	Bacteria	Firmicutes	Clostridia	Oscillospirales	[Clostridium] methylpentosum group	NA			GATATTGGTCAATGGGGGGAACCCTGAACCAGCGACGCCGCGTGAGGGAAGAAGGTTTTCGGATTGTAAACCTCTGTCCTCGGTGAAGATAATGACGGTAGCCGAGGAGGAAGCTCCGGCTAACTACGTGCCAGCAGCCGCGGTAATACGTAGGGAGCAAGCGTTGTCCGGAATTACTGGGTGTAAAG
SV_481	Bacteria	Firmicutes	Clostridia	Clostridiales	Clostridiaceae	NA			AATATTGCACAATGGGGGAAACCCTGATGCAGCAACGCCGCGTGAGTGATGACGGCCTTCGGGTTGTAAAGCTCTGTCTTCAGGGACGATAATGACGGTAATTACTTAGAAAGTCACGGCTAACTACGTGCCAGCAGCCGCGGTAATACGTAGGTGGCAAGCGTTGTCCGGATTTATTGGGCGTAAAG
SV_482	Bacteria	Firmicutes	Clostridia	Oscillospirales	Oscillospiraceae	Colidextribacter			GTAATACGTAGGGAGCAAGCGTTATCCGGATTTACTGGGTGTAAAGGGCGTGTAGGCGGGAAAGCAAGTCAGATGTGAAAACCAGGGGCTCAACCTCTGGCCTGCATTTGAAACTGTTTTTCTTGAGTACTGGAGAGGCAGGCGGAATTCCGTGTGTAGCGGTGAAATGCGTAGATATACGGAGGAAC
SV_483	Bacteria	Firmicutes	Bacilli	Lactobacillales	Carnobacteriaceae	Atopostipes			AATCTTCCACAATGGGTGCAAACCTGATGGAGCAATGCCGCGTGAATGAAGAAGGTCTTCGGATCGTAAAGTTCTGTTATTAGAGAAGAACAAGTCGAGGAGTAACTGTCTCGACTTTGACGGTACCTAACCAGAAAGTCACGGCTAACTACGTGCCAGCAGCCGCGGTAATACGTAGGTGACAAGCG
SV_484	Bacteria	Firmicutes	Clostridia	Lachnospirales	Lachnospiraceae	NA			GTAATACGTAGGGGGCAAGCGTTATCCGGATTTACTGGGTGTAAAGGGGGCGCAGACGGCTGTGCAAGCCAGGAGTGAAAGCCCGGGGCCCAACCCCGGGACTGCTCTTGGAACTGCATGGCTGGAGTGCAGGAGGGGCAGGCGGAATTCCTGGTGTAGCGGTGAAATGCGTAGATATCAGGAGGAAC
SV_485	Bacteria	Firmicutes	Clostridia	Clostridia vadinBB60 group	NA	NA			AATATTGGGCAATGGAGGCAACTCTGACCCAGCAACGCCGCGTGAGCGATGAAGGTCTTCGGATTGTAAAGCTCTGTCGCAGGGGACGAAGTATGACGGTACCCTGTAAGAAAGCCCCGGCAAACTACGTGCCAGCAGCCGCGGTAATACGTAGGGGGCTAGCGTTGTCCGGAATTACTGGGCGTAAA
SV_486	Bacteria	Bacteroidota	Bacteroidia	Bacteroidales	Muribaculaceae	NA			ACCCGAAGAAAAAGCATCGGCTAACTCCGTGCCAGCAGCCGCGGTAATACGGAGGATGCGAGCGTTATCCGGATTTATTGGGTTTAAAGGGTGCGTAGGCGGACAGTCAAGTCAGCGGTAAAAATGCGGTGCTCAACGCCGTACAGCCGTTGAAACTGGCAGTCTTGAGTGGGCGAGAAGTATGCGGA
SV_487	Bacteria	Firmicutes	Clostridia	NA	NA	NA			AATATTGGGCAATGGGCGAAAGCCTGACCCAGCAACGCCGCGTGAAGGAAGAAGGCCTTCGGGTTGTAAACTTCTTTTACCAGGGACGAAGGACGTGACGGTATCTTACCAGAAAGGGACGGCTAACTACGTGCCAGCAGCCGCGGTAATACGTAGGTCCCGAGCGTTATCCGGATTTATTGGGCGTA
SV_488	Bacteria	Firmicutes	Clostridia	Clostridia UCG-014	NA	NA			GTAATACGTAGGGAGCAAGCGTTATCCGGATTTATTGGGTGTAAAGGGTGCGTAGACGGGAAATTAAGTTAGTTGTGAAATCCCTCGGCTTAACTGAAGAACTGCAACTAAAACTGATTTTCTTGAGTGTTGGAGAGGAAAGTGGAATTCCTAGTGTAGCGGTGAAATGCGTAGATATTAGGAGGAAC
SV_489	Bacteria	Firmicutes	Bacilli	Erysipelotrichales	Erysipelatoclostridiaceae	Coprobacillus			GTAATACGTAGGTGGCGAGCGTTATCCGGAATCATTGGGCGTAAAGAGGGAGCAGGCGGCAATAGAGGTCTGCGGTGAAAGCCTGAAGCTAAACTTCAGTAAGCCGTGGAAACCAAATAGCTAGAGTGCAGTAGAGGATCGTGGAATTCCATGTGTAGCGGTGAAATGCGTAGATATATGGAGGAACA
SV_490	Bacteria	Firmicutes	Clostridia	Peptostreptococcales-Tissierellales	Anaerovoracaceae	NA			AATATTGCACAATGGGCGAAAGCCTGATGCAGCAACGCCGCGTGAGCGAAGAAGGTCTTCGGATTGTAAAGCTCTGTCCTAGGGGAAGAAGAAAATGACGGTACCCTTGGAGGAAGCCCCGGCTAACTACGTGCCAGCAGCCGCGGTAATACGTAGGGGGCAAGCGTTATCCGGAATTATTGGGCGTA
SV_491	Bacteria	Firmicutes	Bacilli	Erysipelotrichales	Erysipelotrichaceae	Allobaculum			CGGAATGATTGGGCGTAAAGGGTGCGCAGGCTGCGCGTCAAGTCTGAAGTGAAAGGTACGGGCTTAACCGGTACAGGCTTTGGAAACTGGCACGCTAGAGGACAGGAGAGGGCGGTGGAACTCCATGTGTAGCGGTAAAATGCGTAGATATATGGAAGAACACCAGTTGCGAAGGCGACCGCCTGGAC
SV_492	Bacteria	Verrucomicrobiota	Verrucomicrobiae	Verrucomicrobiales	Akkermansiaceae	Akkermansia	muciniphila		TTCGGATTGTAAACCCCTGTCATGTGGGAGCAAATTAAAAAGATAGTACCACAAGAGGAAGAGACGGCTAACTCTGTGCCAGCAGCCGCGGTAATACAGAGGTCTCAAGCGTTGTTCGGAATCACTGGGCGTAAAGCGTGCGTAGGCTGTTTCGTAAGTCGTGTGTGAAAGGCGCGGGCTCAACCCGC
SV_493	Bacteria	Proteobacteria	NA	NA	NA	NA			GTTTGCTCCCCACGCTTTCGTGCCTCAGTGTCAGTAGCAGTCCAGCAAGCCGCCTTCGCCACTGGTGTTCCTCCTAATATCTACGCATTTCACCGCTACACTAGGAATTCCGCTTGCCTCTCCTGCACTCCAGCAAAGCAGTTTCAAATGCAGCCCCGGGGTTGAGCCCCGGTCTTTCACATCTGACT
SV_494	Bacteria	Firmicutes	Bacilli	Staphylococcales	Staphylococcaceae	Nosocomiicoccus			AATCTTCCGCAATGGGCGAAAGCCTGACGGAGCAACGCCGCGTGTGCGAAGAAGGTCTTCGGATCGTAAAGCACTGTTGTTAAGGAAGAACGACAGTAAGAGTAACTGTTTACTGTGTGACGGTACTTAACCAGAAAGCCACGGCTAACTACGTGCCAGCAGCCGCGGTAATACGTAGGTGGCAAGCG
SV_495	Bacteria	Firmicutes	Clostridia	NA	NA	NA			AATATTGGGCAATGGGCGAAAGCCTGACCCAGCAACGCCGCGTGAAGGAAGAAGGCCTTCGGGTTGTAAACTTCTTTTACCAGGGACGAAGGACGTGACGGTACCTTATGAGAAAGCCACGGCTAACTACGTGCCAGCAGCCGCGGTAATACGTAGGTGGCAAGCGTTATCCGGAATTATTGGGCGTA
SV_496	Bacteria	Bacteroidota	Bacteroidia	Bacteroidales	Prevotellaceae	Prevotellaceae NK3B31 group			AATATTGGTCAATGGAGGCAACTCTGAACCAGCCAAGTAGCGTGCAGGATGACGGCCCTATGGGTTGTAAACTGCTTTTATGCGGGGATAAACTGAGCCACGTGTGGCTTATTGCAGGTACCGCATGAATAAGGACCGGCTAATTCCGTGCCAGCAGCCGCGGTAATACGGAAGGTCCGGGCGTTATC
SV_497	Bacteria	NA	NA	NA	NA	NA			GTTTGCTCCCCACGCTTTCGAGCCTCAACGTCAGTCACCGTCCAGTAAGCCGCCTTCGCCACTGGTGTTCCTCCTAATATCTACGCATTTCACCGCTACACTAGGAATTCCGCTTACCTCTCCGGCACTCCAGATCTGCAGTTTCCAAAGCAGTCCCAGGGTTGAGCCCTGGGTTTTCACTCCAGACT
SV_498	Bacteria	NA	NA	NA	NA	NA			GTTTGCTCCCCACGCTTTCGAGCCTCAACGTCAGTTACAGTCCAGTAAGCCGCCTTCGCCACTGGTGTTCCTCCTAATATCTACGCATTTCACCGCTACACTAGGAATTCCACTTACCTCTCCTGCACTCCAGCCTGGCAGTTTCCAAAGCAGTCCAGGGGTTGGGCCCCTGCCTTTCACTTCAGACT
SV_499	Bacteria	Firmicutes	Clostridia	Oscillospirales	Ruminococcaceae	Harryflintia			GATATTGCACAATGGGGGAAACCCTGATGCAGCGACGCCGCGTGAGGGAAGACGGCCTTCGGGTTGTAAACCTCTGTCGCAGGGGACGAAGGAAGTGACGGTACCCTGTGAGGAAGCCACGGCTAACTACGTGCCAGCAGCCGCGGTAATACGTAGGTGGCGAGCGTTGTCCGGAATTACTGGGTGTA
SV_500	Bacteria	NA	NA	NA	NA	NA			TTTGCTCCCCACGCTTTCGTGCCTGAGCGTCAGCAACAGTCCAGGCGGTCGCCTTCGCAACTGGTGTTCTTCCATATATCTACGCATTTTACCGCTACACATGGAGTTCCACCGCCCTCTCCTGTCCTCTAGCGTGCCAGTTTCCAAAGCCTGTACCGGTTAAGCCCGTACCTTTCACTTCAGACTTG
SV_501	Bacteria	Firmicutes	Clostridia	Peptostreptococcales-Tissierellales	Anaerovoracaceae	Family XIII AD3011 group			AATATTGCACAATGGGGGAAACCCTGATGCAGCAACGCCGCGTGAAGGAAGAAGGCCTTTGGGTCGTAAACTTCTGTCCTAAGGGAAGATAATGACGGTACCTTTGGAGGAAGCCCCGGCTAACTACGTGCCAGCAGCCGCGGTAATACGTAGGGGGCGAGCGTTATCCGGAATTATTGGGCGTAAAG
SV_502	Bacteria	Firmicutes	Bacilli	Erysipelotrichales	Erysipelatoclostridiaceae	Erysipelatoclostridium			AATTTTCGGCAATGGGGGGAACCCTGACCGAGCAACGCCGCGTGAAGGAGGAAGGTCTTCGGACTGTAAACTTCTGTTATAAAGGAAGAAAGACGGATAAAGGGAATGATATCCGAGTGACGGTAGGTGCAGAAGAAGCGCCGGCTAACTACGTGCCAGCAGCCGCGGTAATACGTAGGGCGCGAGCG
SV_503	Bacteria	Bacteroidota	Bacteroidia	Bacteroidales	Muribaculaceae	NA			AAGTCGCGTGAGGGATGACGGCCCTATGGGTTGTAAACCTCTTTTGCCGGGGAGCAAAGTGCCGCACGTGTGCGGTTTGGAGAGTACCCGGAGAAAAAGCATCGGCTAACTCCGTGCCAGCAGCCGCGGTAATACGGAGGATGCGAGCGTTATCCGGATTTATTGGGTTTAAAGGGTGCGTAGGCGGA
SV_504	Bacteria	Firmicutes	Clostridia	Oscillospirales	Butyricicoccaceae	Butyricicoccus			AATATTGCGCAATGGGGGCAACCCTGACGCAGCAACGCCGCGTGATTGAAGAAGGCCTTCGGGTTGTAAAGATCTTTAATCGGGGACGAATTTTGACGGTACCCGAAGAATAAGCTCCGGCTAACTACGTGCCAGCAGCCGCGGTAATACGTAGGGAGCAAGCGTTATCCGGATTTACTGGGTGTAAA
SV_505	Bacteria	Firmicutes	Clostridia	Lachnospirales	Lachnospiraceae	Lachnoclostridium			AATACGTAGGGGGCAAGCGTTATCCGGATTTACTGGGTGTAAAGGGAGCGTAGACGGCATGGCAAGTCTGAAGTGAAAGCCCGGGGCTCAACCCCGGGACTGCTTTGGAAACTGTCAGGCTAGAGTGCTGGAGAGGTAAGTGGAATTCCTAGTGTAGCGGTGAAATGCGTAGATATTAGGAGGAACAC
SV_506	Bacteria	NA	NA	NA	NA	NA			GTTTGCTCCCCACGCTTTCGAGCCTCAACGTCAGTTACTGTCCAGTAAGCCGCCTTCGCCACTGGTGTTCCTCCTAATATCTACGCATTTCACCGCTACACTAGGAATTCCGCTTACCTCTCCAGCACTCTAGCAGTACAGTTTCCAAAGCAGTTCCCAGGTTAAGCCCGGGGCTTTCACTTCAGACT
SV_507	Bacteria	Firmicutes	Bacilli	Lactobacillales	Streptococcaceae	Streptococcus			GTAATACGTAGGTCCCGAGCGTTATCCGGATTTATTGGGCGTAAAGCGAGCGCAGGCGGTTAGATAAGTCTGAAGTTAAAGGCTGTGGCTTAACCATAGTATGCTTTGGAAACTGTTTGACTTGAGTGCAGAAGGGGAGAGTGGAATTCCATGTGTAGCGGTGGAATGCGTAGATATATGGAGGAACA
SV_508	Bacteria	NA	NA	NA	NA	NA			GTTTGCTCCCCACACTTTCGTGCCTCAACGTCAGTTACTGTCCAGAAAGTCGCCTTCGCCACTGGTGTTCCTCCTAATATCTACGCATTTCACCGCTACACTAGGAATTCCACTTTCCTCTCCAGCACTCAAGAATAATAGTTTTAGTTGCAGTTCCTCAGTTAAGCTGAGGGATTTCACAACTAACT
SV_509	Bacteria	Firmicutes	Bacilli	Lactobacillales	Lactobacillaceae	Ligilactobacillus			GTAATACGTAGGTGGCAAGCGTTATCCGGATTTATTGGGCGTAAAGGGAACGCAGGCGGTCTTTTAAGTCTGATGTGAAAGCCTTCGGCTTAACCGGAGTAGTGCATTGGAAACTGGGAGACTTGAGTGCAGAAGAGGAGAGTGGAACTCCATGTGTAGCGGTGAAATGCGTAGATATATGGAAGAAC
SV_510	Bacteria	Firmicutes	Bacilli	Lactobacillales	Lactobacillaceae	HT002			GTAATACGTAGGTGGCAAGCGTTATCCGGATTTATTGGGCGTAAAGCGAGCGCAGGCGGTTGCTTAGGTCTGATGTGAAAGCCTTCGGCTTAACCGAAGAAGTGCATCGGAAACCGGGCGACTTGAGTGCAGAAGAGGACAGTGGAACTCCATGTGTAGCGGTGGAATGCGTAGATATATGGAAGAAC
SV_511	Bacteria	Firmicutes	Clostridia	Clostridiales	Clostridiaceae	Clostridium sensu stricto 1			GTAATACGTAGGTGGCGAGCGTTGTCCGGATTTACTGGGCGTAAAGGGAGCGTAGGCGGACTTTTAAGTGAGATGTGAAATACTCGGGCTCAACTTGAGTGCTGCATTTTAAACTGGAAGTCTAGAGTGCAGGAGAGGAGAATGGAATTCCTAGTGTAGCGGTGAAATGCGTAGAGATTAGGAAGAAC
SV_512	Bacteria	Firmicutes	Clostridia	Lachnospirales	Lachnospiraceae	Lachnospiraceae UCG-004			GTAATACGTAGGGGGCAAGCGTTATCCGGATTTACTGGGTGTAAAGGGAGCGTAGACGGCGATACAAGTCTGAAGTGAAAGCCCCGGGCTTAACCTGGGAACTGCTTTGGAAACTGTACTGCTAGAGTGCTGGAGAGGTAAGCGGAATTCCTAGTGTAGCGGTGAAATGCGTAGATATTAGGAGGAAC
SV_513	Bacteria	Firmicutes	Clostridia	Lachnospirales	Lachnospiraceae	[Eubacterium] hallii group			GTAATACGTATGGAGCAAGCGTTATCCGGATTTACTGGGTGTAAAGGGTGCGTAGGTGGCAGGGCAAGTCAGATGTGAAAGACCGGGGCTCAACCCCGGGGCTGCATTTGAAACTGCTTTGCTGGAGTGCAGGAGAGGCAAGCGGAATTCCTAGTGTAGCGGTGAAATGCGTAGATATTAGGAGGAAC
SV_514	Bacteria	Firmicutes	Clostridia	Lachnospirales	Lachnospiraceae	NA			ATGCAAGCCAGGAGTGAAAGCCCGGGGCCCAACCCCGGGACTGCTCTTGGAACTGCGTGGCTGGAGTGCAGGAGGGGCAGGCGGAATTCCTGGTGTAGCGGTGAAATGCGTAGATATCAGGAGGAACACCGGTGGCGAAGGCGGCCTGCTGGACTGCAACTGACGTTGAGGCCCGAAAGCGTGGGGAG
SV_515	Bacteria	Firmicutes	Clostridia	Lachnospirales	Lachnospiraceae	Roseburia			GTAATACGTATGGTGCAAGCGTTATCCGGATTTACTGGGTGTAAAGGGAGCGCAGGCGGTACGGCAAGTCTGATGTGAAAGCCCGGGGCTCAACCCCGGTACTGCATTGGAAACTGTCGGACTAGAGTGTCGGAGGGGTAAGTGGAATTCCTAGTGTAGCGGTGAAATGCGTAGATATTAGGAGGAAC
SV_516	Bacteria	NA	NA	NA	NA	NA			AATATTGGGCAATGGGGGAAACCCTGACCCAGCAACGCCGCGTGAAGGAAGAAGGCTTTCGGGTTGTAAACTTCTTTTACCAGGGACGAAGGACGTGACGGTACCCGGAGAAAAAGCATCGGCTAACTCCGTGCCAGCAGCCGCGGTAATACGGAGGATGCGAGCGTTATCCGGATTTATTGGGTTTA
SV_517	Bacteria	Firmicutes	Bacilli	Erysipelotrichales	Erysipelotrichaceae	Faecalibaculum			AATCATTCACAATGGGGGAAAAAAGGCAGCATCAGGAAATGGGTGCTGACTGATGGTGCCCCGCCAGAAAGTCACGGCTAACTACGTGCCAGCAGCCGCGGTAATACGTAGGTGGCGAGCGTTATCCGGAATGATTGGGCGTAAAGGGTGCGCAGGCGGTCCTGCAAGTCTGGAGTGAAACGCATGAG
SV_518	Bacteria	NA	NA	NA	NA	NA			GTTTGCTACCCATGCTTTCGAGCCTCAGCGTCAGTTAGTGCCCAGTAGGCCGCCTTCGCCACTGGTGTTCCTCCCGATATCTACGCATTCCACCGCTACACCGGGAATTCCGCCTACCTCTACACCACTCAAGACTGACAGTTTTGAAAGCAATTTATGGGTTGAGCCCATAGATTTCACTCCCAACT
SV_519	NA	NA	NA	NA	NA	NA			GTTTGCTCCCCACGCTTTCGCGCCTCAGCGTCAGTTATCGTCCAGTTGACCGCCTTCGCCACTGGTGTTCCTCCTAATATCTACGCATTTCACCGCTACACTAGGAATTCCGTCAACCTCTCCGACACTCAAGAAATACAGTTTCAAATGCAGTTCAAGGGTTGAGCCCCTGGATTTCACATCTGACT
SV_520	Bacteria	Verrucomicrobiota	Verrucomicrobiae	Verrucomicrobiales	Akkermansiaceae	Akkermansia	muciniphila		AATATTGCACAATGGGGGAATGAAGGTCTTCGGATTGTAAACCCCTGTCATGTGGGAGCAAATTAAAAAGATAGTACCACAAGAGGAAGAGACGGCTAACTCTGTGCCAGCAGCCGCGGTAATACAGAGGTCTCAAGCGTTGTTCGGAATCACTGGGCGTAAAGCGTGCGTAGGCTGTTTCGTAAGTC
SV_521	Bacteria	Actinobacteriota	Actinobacteria	Micrococcales	Micrococcaceae	Rothia			GTAATACGTAGGGCGCGAGCGTTGTCCGGAATTATTGGGCGTAAAGAGCTTGTAGGCGGTTTGTCGCGTCTGCTGTGAAAGCCCGGGGCTTAACCCCGGGTTTGCAGTGGGTACGGGCTAACTAGAGTGCAGTAGGGGAGACTGGAATTCCTGGTGTAGCGGTGGAATGCGCAGATATCAGGAGGAAC
SV_522	Bacteria	Firmicutes	Clostridia	NA	NA	NA			GTAATACGTAGGTGGCAAGCGTTGTCCGGATTTACTGGGTGTAAAGGGCGCGTAGGCGGGCGAGTAAGTCAGACGTGAAATACCGGGGCTCAACCCCGGGGCTGCGTTTGAAACTGCTTGTCTTGAGTGCCGGAGAGGAAAGCGGAATTCCTAGTGTAGCGGTGAAATGCGTAGATATTAGGAGGAAC
SV_523	Bacteria	Firmicutes	Clostridia	Eubacteriales	Oscillospiraceae	Oscillospiraceae bacterium			GTTTGCTCCCCACACTTTCGTGCCTCAACGTCAGTTATTGTCCAGAAAGTCGCCTTCGCCACTGGTGTTCCTCCTAATATCTACGCATTTCACCGCTACACTAGGAATTCCACTTTCCTCTCCAACACTCAAGAAAATCAGTTTTAGTTGCAGTTCCTCAGTTGAGCCGAGGGATTTCACAACTAACT
SV_524	Bacteria	Proteobacteria	NA	NA	NA	NA			GTTTGCTACCCACGCTTTCGAGCCTCAGCGTCAGTAAAAGCCCAGCAGGCCGCCTTCGCCACTGGTGTTCCTCCTAATATCTACGCATTTCACCGCTACACTAGGAATTCCGCCTGCCTCTACTTCACTCAAGAAAAACAGTTTTGAACGCGGCTACCGGTTGAGCCGGTAGATTTAACATTCAACTT
SV_525	Bacteria	Proteobacteria	NA	NA	NA	NA			GTTTGCTCCCCACACTTTCGTGCCTCAACGTCAGTTACGGTCCAGAAAGTCGCCTTCGCCACTGGTGTTCCTCCTAATATCTACGCATTTCACCGCTACACTAGGAATTCCACTTTCCTCTCCCGCACTCAAGAAATTCAGTTTTAGTTGCAGTTCCTCAGTTAAGCCGAGGGATTTCACAACTAACT
SV_526	Bacteria	Deferribacterota	Deferribacteres	Deferribacterales	Deferribacteraceae	Mucispirillum			GTAATACGGAGGGGGCGAGCGTTGTTCGGAGTGACTGGGCGTAAAGAGCACGTAGGCGGTGTTGTAAGTCATTAGTCAAAGACTAGAGCTCAACTTTAGTAAGGCTAGTGATACTATAATACTAGAGTATCAGAGAGGATTGCAGAATTCCTGGTGTAGCGGTGAAATGCGTAGATATCAGGAGGAAT
SV_527	Bacteria	Firmicutes	Clostridia	Oscillospirales	Oscillospiraceae	UCG-005			GTAATACGTAGGTTGCAAGCGTTGTCCGGATTTACTGGGTGTAAAGGGCGTGTAGGCGGAGAAGCAAGTTGGGAGTGAAATCCATGGGCTCAACCCATGAACTGCTCTCAAAACTGTTTCCCTTGAGTATCGGAGAGGCAAGCGGAATTCCTAGTGTAGCGGTGAAATGCGTAGATATTAGGAGGAAC
SV_528	Bacteria	Firmicutes	Clostridia	Oscillospirales	Butyricicoccaceae	Butyricicoccus			AATATTGCGCAATGGGGGAAACCCTGACGCAGCAACGCCGCGTGAGTGAAGAAGGCCTTCGGGTTGTAAAGCTCTTTAATCAGGGACGAATTTTGACGGTACCTGAAGAATAAGCTCCGGCTAACTACGTGCCAGCAGCCGCGGTAATACGTAGGGAGCGAGCGTTATCCGGATTTACTGGGTGTAAA
SV_529	Bacteria	Firmicutes	Bacilli	Lactobacillales	Lactobacillaceae	Leuconostoc			AATCTTCCACAATGGGCGAAAGCCTGATGGAGCAACGCCGCGTGTGTGATGAAGGCTTTAGGGTCGTAAAGCACTGTTGTATGGGAAGAAATGCTAGAATAGGGAATGATTCTAGTTCGACGGTACCATACCAGAAAGGGACGGCTAAATACGTGCCAGCAGCCGCGGTAATACGTATGTCCCGAGCG
SV_530	NA	NA	NA	NA	NA	NA			GTTTGCTCCCCACGCTTTCGAGCCTCAACGTCAGTCATCGTCCAGCAGGCCGCCTTCGCCACTGGTGTTCCTCCTAATATCTACGCATTTCACCGCTACACTAGGAATTCCGCCTGCCTCTCCGACACTCTAGCCATGCAGTTCCCAAAGCAGTCCGGGGGTTGAGCCCCCGCCTTTCACTCCAGGCT
SV_531	Bacteria	Firmicutes	Bacilli	Lactobacillales	Lactobacillaceae	Ligilactobacillus			GGTGAAGAAGGTCTTCGGATCGTAAAACCCTGTTGTTAGAGAAGAAAGTGCGTGAGAGTAACTGTTCACGTTTCGACGGTATCTAACCAGAAAGCCACGGCTAACTACGTGCCAGCAGCCGCGGTAATACGTAGGTGGCAAGCGTTATCCGGATTTATTGGGCGTAAAGGGAACGCAGGCGGTCTTTT
SV_532	Bacteria	Proteobacteria	Alphaproteobacteria	Rhodobacterales	Rhodobacteraceae	Paracoccus			AATCTTAGACAATGGGGGCAACCCTGATCTAGCCATGCCGCGTGAGTGATGAAGGCCTTAGGGTTGTAAAGCTCTTTCAGCTGGGAAGATAATGACGGTACCAGCAGAAGAAGCCCCGGCTAACTCCGTGCCAGCAGCCGCGGTAATACGGAGGGGGCTAGCGTTGTTCGGAATTACTGGGCGTAAAG
		#VALUE!
		530
		2

## Sheet: OTU
Supp. Table 2 - OTU table gathering counts for each ASV in each sample.
	A1_1	A1_2	A1_3	A1_4	A1_5	A1_6	A1_7	A3_1	A3_2	A3_3	A3_4	A3_5	A3_6	A3_7	A0_1	A0_2	A0_3	A0_4	A0_5	A0_6	A0_7	A0_8	C1_1	C1_2	C1_3	C1_4	C1_5	C1_6	C3_1	C3_2	C3_3	C3_4	C3_5	C0_1	C0_2	C0_3	C0_4	C0_5	C0_6	C0_7
SV_1	3598	2141	10939	2726	58379	50621	14217	5442	15434	22212	1226	28606	26806	12518	14865	39238	31840	103662	59187	2082	42842	7759	49754	17180	55769	3520	34088	14199	38994	72350	50807	6160	18951	45164	11432	5859	27583	26768	28891	3057
SV_2	8132	15683	5458	14225	29066	16369	12284	14964	32558	11724	13464	20530	14996	9518	26430	14199	1132	9903	17795	10582	15402	14887	19077	37014	22919	7446	11163	29545	15380	8154	11177	19880	14756	4879	5456	30593	271	8955	15070	11329
SV_3	17833	5114	1019	3605	813	3855	22915	20876	8321	14350	20886	11939	33277	14382	13901	6733	92	119	215	15293	13480	5042	1073	6930	2104	4987	875	25284	8414	215	6398	10506	11429	12602	6505	4808	154	3862	2666	22046
SV_4	20853	17297	337	10569	4856	505	10451	26725	1046	4396	5415	13832	10071	11939	5656	10469	124	102	91	14492	7690	10637	4171	907	7948	16003	4270	8148	1773	437	2458	11895	5264	2230	13695	11701	198	5156	12697	10387
SV_5	2021	5212	7216	13716	12890	1546	7312	335	3409	6137	813	12306	5059	4791	8793	6557	3263	435	19524	1696	17116	2163	8637	215	8070	4771	2924	10945	12180	14652	10361	5910	3235	5400	2902	2313	15736	3921	2808	2417
SV_6	1343	1387	2144	3239	6377	5774	6550	1235	106	4940	210	4783	5507	2187	7407	10405	12311	759	9579	282	12066	2966	460	7596	9078	9763	183	4629	5647	7589	9174	4320	5639	5104	4482	1099	21077	9652	262	303
SV_7	927	1398	23229	3069	3515	970	4627	1255	466	2884	1790	1264	3300	2081	3552	3191	9467	816	5020	820	5371	2984	4662	6812	14345	10045	9157	1600	5887	4537	7085	3172	4658	9243	2183	1966	12777	6691	3080	756
SV_8	18446	16725	0	15673	44	6694	2403	9468	1155	1483	2202	5813	2449	7690	11493	844	1203	54	113	5472	1773	1551	292	6278	339	1378	963	151	62	398	121	8400	4519	153	3188	14787	497	1303	5074	13677
SV_9	5948	328	281	17653	4482	785	3810	4613	135	15813	1128	2303	2413	6427	296	5756	189	279	266	4077	4741	23037	484	588	1568	32046	273	8334	237	658	284	6667	35	81	1233	662	487	235	276	2153
SV_10	3004	6715	8471	486	4459	766	3875	3140	12996	9489	2249	1833	1999	2497	5945	3730	4904	1060	434	2058	1545	6452	3588	6748	617	2665	9223	3680	354	1878	9084	1413	8365	4717	4739	784	1678	917	3838	2120
SV_11	8697	1177	1345	5197	1012	11267	3463	743	2016	8916	1207	1498	2634	4075	6517	2614	1050	973	739	1957	2161	3918	2495	3010	1624	1113	2055	6186	440	4014	5909	704	1059	1553	25	12040	19238	687	772	7627
SV_12	2754	2782	3512	5453	2839	10399	2621	1270	1000	1915	2952	2403	1841	2952	1171	3365	5105	4439	2689	1685	5389	4282	3371	4407	2290	2170	1957	1356	1946	4381	4558	3252	865	2263	1180	10341	5399	2260	3175	2462
SV_13	807	7484	21809	157	375	399	603	11148	8435	3196	5459	197	1740	644	2929	561	4677	3161	128	1442	153	3472	1105	7905	2583	10848	2724	4843	190	972	2975	310	1484	3222	2949	388	1037	932	373	2613
SV_14	811	139	696	1451	821	342	7150	2275	7916	3581	467	1116	1764	8838	134	657	73	2305	123	10835	1702	954	2149	2063	747	2446	1525	1937	4565	396	1681	3118	289	1164	17893	1499	1392	5636	11958	3108
SV_15	10005	10166	50	9134	47	3364	1421	6022	994	914	1291	3428	1629	4421	6670	495	724	0	64	3267	915	832	334	3330	216	843	1204	96	59	234	68	5052	2721	99	1863	9785	292	748	4912	8343
SV_16	2596	60	370	81	95	2174	6059	1550	876	2988	1166	3703	6942	3948	475	4127	0	113	112	319	7096	1366	708	432	425	3727	2134	7262	1420	175	412	11059	2444	328	6865	198	4164	165	8141	237
SV_17	157	408	2134	244	316	1719	479	848	11812	407	7650	236	327	796	793	599	4660	13954	2469	64	572	424	415	1848	1372	592	1311	192	6030	4552	3721	8576	1584	112	123	102	6254	250	209	1354
SV_18	345	13939	10297	835	8363	799	135	165	179	313	1236	269	80	82	253	149	1059	154	926	56	530	29169	239	353	2249	4188	69	274	220	430	293	124	0	0	1149	214	1532	3199	91	42
SV_19	186	2966	10505	0	466	1393	434	3613	3837	686	206	415	376	2179	1106	481	2379	66	1046	199	109	6469	224	4050	14111	3160	358	1772	116	458	1825	305	1217	1466	3047	33	3378	4092	1297	729
SV_20	543	88	1990	831	2403	1403	1225	425	567	1383	222	725	799	740	659	2939	3157	5973	3374	68	3162	700	1153	2289	1936	3761	2119	1239	1632	4999	2616	962	1502	1466	551	184	6447	1785	557	90
SV_21	5265	6500	0	6311	0	2511	851	4076	533	653	896	2363	1044	2712	4475	288	483	0	58	2321	626	673	214	2052	154	453	596	58	0	168	54	3329	1834	68	1136	6235	206	540	2754	5136
SV_22	561	533	220	441	5589	887	528	836	2752	832	2250	1126	49	69	4215	795	1247	516	2649	261	678	1046	1422	2536	3411	565	5215	411	121	936	2318	73	1271	1488	1809	489	3423	1483	2193	684
SV_23	1169	738	325	2534	604	8593	259	506	268	449	324	939	1089	400	247	550	448	2329	508	285	741	801	921	2556	881	763	3213	445	384	4645	444	1141	1407	360	1003	5649	3380	983	2491	604
SV_24	182	1122	8162	0	0	45	1327	0	0	2820	342	197	0	72	1206	6737	312	100	0	556	0	0	7358	2839	0	93	1899	10080	0	244	2757	45	3761	763	0	0	0	0	0	0
SV_25	447	562	545	1428	936	2250	1217	746	350	484	351	702	2652	885	2068	611	510	806	886	555	1174	755	1247	1291	794	932	476	1703	540	2242	831	1190	413	1100	78	1973	1516	533	759	489
SV_26	0	0	0	0	0	0	0	0	11390	0	0	0	0	0	0	0	0	0	0	0	0	0	8477	0	0	0	17020	0	0	0	0	0	0	0	0	0	0	0	1834	0
SV_27	537	185	452	571	2847	219	993	88	548	487	724	52	1233	546	95	1132	20	902	1344	206	80	1630	378	291	3127	4351	2998	623	387	586	698	1146	15	1124	1227	276	568	3246	1427	7
SV_28	3527	3269	0	3236	0	1286	398	2037	274	360	373	1254	502	1482	2401	173	236	0	28	1057	363	280	94	1194	48	281	150	42	0	95	0	1735	1007	32	546	3169	94	259	1271	2766
SV_29	0	1084	38	88	57	56	137	45	3134	417	2097	25	14	1216	45	36	828	57	39	39	54	4396	3954	91	0	4911	4437	27	35	134	41	65	0	8	1799	78	74	3032	2302	16
SV_30	255	285	337	599	1030	924	1105	177	0	738	30	874	928	427	1275	1793	1918	135	1508	44	2106	425	81	1321	1492	1342	38	816	969	1265	1602	729	967	906	719	184	3739	1621	44	55
SV_31	566	371	261	1286	1048	1518	635	445	87	652	380	949	2236	546	1087	564	331	2664	1602	313	1795	504	1126	645	867	237	151	570	1334	489	909	538	337	602	62	2191	1833	407	423	285
SV_32	435	850	167	242	24	472	273	1435	1410	799	353	1109	1664	528	1351	675	674	522	345	857	1123	579	541	1529	709	1174	531	379	947	304	507	1152	687	700	78	407	1774	320	74	1379
SV_33	359	292	814	0	0	0	187	182	652	259	0	0	0	0	79	230	21304	168	0	73	44	0	476	0	0	179	604	360	0	66	210	0	170	613	276	0	480	263	0	329
SV_34	601	154	332	443	147	79	1115	221	1811	990	89	93	86	1147	29	200	9	413	34	6002	475	83	217	73	416	867	590	552	371	99	500	2774	111	188	1765	529	404	1108	2523	168
SV_35	2334	164	490	1032	157	583	451	175	201	590	154	273	938	666	3139	271	2295	120	113	77	735	227	716	812	140	300	236	302	66	917	2482	163	377	976	0	1064	1234	104	116	583
SV_36	313	431	2181	585	272	260	305	768	1404	730	308	212	516	245	1246	460	457	183	3148	153	138	541	405	885	218	774	905	262	307	512	1219	194	729	769	336	307	403	978	540	536
SV_37	776	641	174	986	858	3170	429	508	81	288	66	1092	744	755	257	579	1136	222	900	438	875	323	506	381	659	120	1251	140	492	220	369	381	233	365	471	1884	604	432	401	97
SV_38	973	59	797	238	345	736	623	372	565	636	854	204	543	417	766	358	1299	1044	580	458	645	661	1055	1079	339	628	444	401	351	311	500	227	409	378	120	658	1118	1166	144	355
SV_39	450	141	153	409	1331	275	810	402	849	327	907	214	821	406	108	55	67	65	9	116	1306	813	509	667	1158	3103	421	1665	1414	4	259	511	736	598	39	418	0	5	370	790
SV_40	534	0	145	1582	115	376	191	38	115	805	41	136	167	223	64	107	218	42	394	101	74	829	162	519	117	785	41	150	331	1705	139	83	31	18	14	8871	113	1794	597	100
SV_41	199	1274	3844	42	35	45	10	23	0	510	170	19	57	20	280	15	2992	627	65	0	19	1012	33	1803	4489	654	12	10	15	356	94	38	647	0	432	656	216	349	14	776
SV_42	374	1024	3151	284	424	365	266	271	565	374	1034	277	228	214	868	384	575	299	504	203	333	460	437	795	695	453	443	284	226	348	397	161	466	301	590	232	737	263	166	511
SV_43	0	822	522	0	129	272	159	1608	110	112	0	0	0	134	110	89	171	0	0	52	0	1613	0	1052	9789	773	106	0	0	44	307	0	0	154	681	18	0	0	333	0
SV_44	1177	127	131	334	268	408	102	113	68	351	86	594	142	82	306	566	188	198	170	47	656	529	2768	369	209	226	882	132	671	635	333	553	485	17	232	1208	418	252	204	71
SV_45	134	27	421	96	466	379	165	284	519	621	28	730	119	85	104	724	499	966	649	59	812	361	292	156	429	384	527	339	332	882	412	181	144	283	238	95	2195	393	155	28
SV_46	370	433	423	302	163	216	256	459	684	201	4389	141	80	176	201	278	281	553	86	337	472	221	325	232	507	855	368	316	158	123	61	147	69	142	40	192	393	343	247	397
SV_47	730	128	270	340	247	825	200	91	21	190	376	123	372	431	106	157	1120	353	782	114	243	230	614	281	353	208	113	129	309	194	487	207	116	305	61	2446	697	277	123	531
SV_48	114	116	148	231	437	384	578	62	0	116	25	430	431	186	380	390	972	52	650	22	1104	230	35	490	653	591	19	317	362	465	696	373	558	377	420	80	1534	753	0	31
SV_49	277	139	112	634	402	638	188	163	50	334	192	490	872	115	548	296	145	1238	764	167	632	210	596	359	360	159	86	272	548	191	435	253	183	274	0	854	736	208	223	132
SV_50	176	57	2775	0	0	0	249	949	1000	355	22	88	590	85	342	352	764	0	253	108	0	38	781	29	0	62	1553	138	0	180	295	0	433	880	0	32	0	52	305	156
SV_51	244	104	88	727	428	382	173	158	61	327	193	299	654	188	610	300	197	1187	749	141	420	270	434	346	266	124	110	314	254	239	412	225	167	159	17	815	715	228	178	165
SV_52	428	89	96	439	76	504	90	262	159	240	3169	68	106	82	242	92	181	60	600	68	206	516	669	145	293	183	443	137	49	345	206	101	25	33	680	403	202	169	574	340
SV_53	137	6	1803	14	0	17	352	181	280	7	446	514	0	6	517	1359	353	72	7	0	11	23	181	20	7	0	62	9	877	11	661	12	1475	17	610	8	2044	0	392	0
SV_54	8	0	1453	0	0	261	171	0	237	40	2307	8	234	0	378	77	465	0	438	10	29	339	180	523	1018	2059	10	318	12	537	85	9	70	726	304	75	0	10	0	88
SV_55	164	178	75	521	395	276	474	554	381	147	313	387	559	283	707	882	0	121	315	385	389	0	357	219	398	0	112	1045	308	104	0	418	175	135	148	789	0	93	348	283
SV_56	357	82	114	651	185	357	0	118	0	0	0	46	246	575	64	95	132	136	130	83	308	132	275	382	182	174	81	116	2302	309	102	199	0	0	0	385	231	3339	163	304
SV_57	114	102	40	71	1210	167	116	172	612	205	487	242	0	0	855	166	250	96	543	67	151	178	257	499	581	130	1094	107	42	157	552	0	317	304	366	71	701	347	599	160
SV_58	121	72	50	75	59	255	356	99	672	72	201	39	14	114	27	417	33	527	20	57	164	126	337	1931	1252	482	812	316	247	96	607	151	0	520	0	260	80	474	308	274
SV_59	137	60	2575	0	0	0	234	767	888	347	0	70	486	69	256	291	595	0	248	117	0	0	804	0	0	0	1510	137	0	178	253	0	409	737	0	33	0	49	245	181
SV_60	109	13	0	200	0	7214	0	10	0	0	0	13	353	6	0	33	0	117	1150	136	8	28	39	84	13	22	7	14	0	169	16	16	0	0	0	22	1266	0	0	10
SV_61	180	19	30	92	432	610	9	211	8	0	10	653	227	121	365	76	25	29	1805	46	194	35	54	76	37	38	23	984	852	146	37	39	24	300	0	591	2194	38	46	37
SV_62	31	1845	66	0	465	0	300	19	249	53	5024	12	0	366	0	5	315	8	0	105	0	278	0	0	94	522	154	0	0	0	34	29	0	0	89	9	40	33	0	322
SV_63	0	344	20	81	62	92	0	21	19	23	1419	0	0	30	16	23	14	15	37	12	567	124	44	305	40	1032	846	0	17	66	439	1943	1602	46	213	362	35	16	47	287
SV_64	161	261	142	0	0	0	113	50	294	143	231	98	0	69	246	36	253	0	0	150	35	151	0	80	93	0	738	20	0	27	3570	531	346	868	1288	26	0	0	0	0
SV_65	30	306	0	0	0	33	36	0	928	120	561	0	0	392	0	0	228	0	0	0	0	1169	1100	0	45	1446	1333	0	0	0	0	0	0	0	538	37	0	864	626	0
SV_66	33	168	0	684	0	513	1045	8	219	133	35	0	0	1552	0	0	202	4	717	0	48	675	21	188	8	378	116	7	0	14	1285	13	31	0	0	17	19	438	978	0
SV_67	0	14	38	41	139	0	0	0	0	0	160	0	6498	62	0	0	0	0	7	0	105	0	0	0	43	581	0	0	1322	196	0	0	0	213	10	20	0	0	0	49
SV_68	46	154	263	148	33	292	90	129	172	78	352	331	510	51	238	146	68	60	226	95	172	100	170	68	233	70	77	778	261	608	686	486	364	477	122	194	510	158	235	209
SV_69	0	556	140	0	977	130	0	126	508	380	380	496	0	124	337	0	0	313	434	0	307	109	330	756	317	108	0	227	157	173	0	575	501	52	0	334	0	212	0	260
SV_70	167	594	0	554	0	0	93	0	50	267	0	0	28	196	0	0	58	1402	146	0	23	253	43	166	0	228	434	0	119	538	0	41	0	0	0	3157	0	598	75	25
SV_71	319	20	312	92	120	240	188	133	214	230	305	65	205	131	269	127	429	388	198	144	205	223	339	352	110	230	112	152	123	94	164	70	139	117	28	236	1171	395	42	141
SV_72	271	18	289	101	93	180	390	26	67	418	65	126	57	78	305	34	269	316	469	68	510	59	25	272	165	972	572	112	353	115	78	57	226	38	138	50	208	636	100	23
SV_73	95	58	1717	24	27	132	66	221	541	90	310	91	48	14	166	295	108	23	65	248	235	147	191	439	49	380	283	301	68	110	120	0	268	0	273	57	370	63	31	441
SV_74	246	234	47	378	242	1142	127	106	0	103	28	380	220	287	53	160	426	58	278	77	249	109	157	134	281	49	416	0	140	87	104	256	48	113	228	581	179	162	149	0
SV_75	114	136	149	188	201	542	138	317	92	77	307	147	223	88	112	81	647	145	319	62	139	166	299	142	103	401	125	68	133	341	150	240	87	115	114	480	251	194	310	31
SV_76	17	8	15	1026	12	306	906	197	9	16	0	918	180	515	33	141	5	8	159	0	46	305	29	132	0	65	0	687	664	81	841	9	25	40	372	34	24	12	8	31
SV_77	8	19	24	56	36	70	304	512	11	8	13	72	153	12	13	24	25	37	21	34	49	45	1267	53	35	45	142	18	15	85	43	731	0	0	4	72	40	20	3722	17
SV_78	50	297	142	74	76	162	107	58	0	87	2146	0	0	75	170	216	375	166	58	42	75	421	219	214	253	122	313	77	0	149	348	125	49	155	142	184	151	227	89	74
SV_79	97	55	80	196	418	317	57	80	139	69	57	250	256	72	80	96	263	341	322	95	143	150	539	183	196	133	125	137	134	231	116	401	37	61	0	523	547	256	244	64
SV_80	25	0	43	1063	0	350	854	24	0	0	0	996	194	529	44	143	0	0	166	0	78	286	19	142	30	46	0	100	754	71	830	17	35	25	335	64	32	0	27	28
SV_81	233	48	1725	28	0	90	126	190	69	250	0	85	0	60	645	106	47	0	75	50	0	48	0	313	202	34	0	203	37	64	247	0	780	887	112	0	285	114	16	70
SV_82	0	459	3	0	6	0	0	1639	1342	0	2210	0	72	0	4	8	0	0	0	47	0	12	0	9	0	7	0	0	0	8	0	6	0	0	0	4	8	0	0	1301
SV_83	209	0	467	0	8	72	0	320	651	204	43	139	28	35	633	29	316	0	39	0	0	77	57	868	1445	86	243	0	30	21	92	0	511	95	58	0	8	17	0	339
SV_84	136	50	57	191	131	56	127	158	28	70	2107	10	370	32	15	79	171	161	32	114	164	92	108	373	236	161	32	23	383	96	128	92	141	58	21	221	256	30	67	264
SV_85	0	0	0	0	111	12	27	0	19	0	101	0	4828	0	0	0	0	0	0	3	83	0	0	0	0	435	0	0	950	160	0	0	0	171	0	0	0	3	0	71
SV_86	0	0	0	0	0	0	1415	4111	0	0	27	30	510	0	0	21	0	0	0	100	7	457	7	0	0	111	4	0	0	13	0	84	0	0	32	8	0	0	7	0
SV_87	0	0	0	0	0	0	0	0	1966	0	0	0	0	0	0	0	0	0	0	0	0	0	1535	0	0	0	3088	0	0	0	0	0	0	0	0	0	0	0	337	0
SV_88	322	500	302	137	34	154	182	94	132	126	374	137	111	76	248	142	269	296	41	58	81	236	103	128	113	145	209	171	281	51	285	47	185	114	110	184	238	182	99	110
SV_89	140	0	189	188	102	195	48	36	47	106	21	38	343	102	240	314	118	4	509	48	697	69	118	209	164	78	50	429	34	56	212	53	124	276	120	366	191	112	223	147
SV_90	186	643	423	99	280	31	86	219	156	160	924	15	109	129	42	48	184	44	257	63	81	65	94	94	167	41	164	106	113	71	76	49	34	186	178	63	255	9	184	45
SV_91	0	0	0	716	0	0	0	0	0	0	0	0	0	0	0	0	0	0	5281	0	0	0	0	0	0	0	0	0	0	0	0	0	0	0	0	0	0	0	0	0
SV_92	54	0	2003	0	0	0	0	0	0	0	0	56	0	0	168	97	0	0	0	75	0	0	0	0	0	0	532	1523	0	0	600	0	618	190	0	0	0	0	0	0
SV_93	0	0	15	13	72	5	9	0	6	0	109	0	4010	14	4	0	0	66	6	0	44	0	0	0	15	366	0	0	888	107	0	0	0	115	4	9	0	0	0	35
SV_94	258	162	0	293	155	541	0	0	0	0	0	0	0	0	180	153	1431	118	0	0	0	167	902	0	112	234	0	0	0	312	315	135	0	0	0	250	0	0	149	0
SV_95	134	30	87	104	48	0	222	61	422	193	33	0	0	245	0	0	0	102	0	1245	98	26	40	0	94	220	129	114	73	0	120	660	0	48	347	92	95	228	553	0
SV_96	88	87	169	38	34	57	71	223	342	69	477	15	37	43	118	70	412	1208	48	35	27	121	145	182	204	147	118	111	58	99	89	53	173	71	42	92	155	109	42	148
SV_97	59	267	78	188	129	516	39	131	55	877	100	74	74	54	100	99	81	103	93	36	115	173	187	139	89	94	178	65	69	285	67	155	0	0	144	357	145	66	227	0
SV_98	19	11	59	64	93	74	114	16	842	116	61	116	26	4	30	59	0	344	183	5	130	60	23	108	154	98	476	39	63	452	124	450	39	208	76	10	533	202	78	0
SV_99	94	99	112	140	174	450	122	113	71	76	48	106	168	63	77	82	131	143	146	30	192	141	233	152	147	151	108	75	107	197	125	177	11	66	15	229	566	109	114	56
SV_100	132	661	135	119	86	188	101	153	23	41	875	42	30	103	53	38	113	53	49	64	70	128	209	77	50	220	165	85	30	196	68	75	0	0	38	375	84	114	145	49
SV_101	80	59	21	34	189	66	79	2	0	83	11	43	348	283	49	74	341	52	60	12	128	39	74	250	266	116	6	99	201	38	194	793	112	102	55	282	452	64	18	0
SV_102	436	190	37	127	231	55	73	47	255	66	35	72	46	178	38	63	37	42	51	349	168	75	95	85	98	777	57	86	33	125	53	48	26	40	393	148	94	45	150	44
SV_103	252	204	40	122	75	85	119	265	220	107	99	205	124	83	198	98	0	0	67	86	32	187	117	148	74	170	237	174	41	18	44	382	62	49	199	101	12	148	216	91
SV_104	151	0	0	0	0	149	162	256	0	397	0	0	0	243	560	0	0	0	0	1077	234	0	0	0	0	362	0	924	0	0	435	0	0	0	0	0	0	0	0	0
SV_105	29	833	27	0	218	0	135	5	97	50	2351	0	0	179	0	0	136	8	0	32	0	174	0	0	14	271	60	0	0	0	13	12	0	0	44	0	10	11	0	138
SV_106	66	30	57	174	177	211	147	30	9	31	22	109	290	79	89	111	74	35	334	100	228	109	140	73	37	93	43	287	216	121	185	72	82	87	26	130	260	216	194	58
SV_107	250	183	56	119	52	86	127	300	285	108	103	205	115	92	186	95	0	0	52	84	40	166	116	112	91	126	222	145	38	44	49	343	66	32	207	87	26	139	183	93
SV_108	134	86	63	125	150	353	81	87	46	126	52	65	252	101	71	57	92	67	102	0	69	88	304	97	122	90	66	91	151	123	117	126	37	18	7	597	261	35	129	55
SV_109	181	35	317	35	146	253	77	47	92	128	11	69	72	41	137	75	348	181	136	43	220	81	176	270	246	64	116	30	56	114	113	63	82	75	30	50	277	162	11	11
SV_110	153	246	129	115	53	83	100	48	25	99	9	31	34	91	272	145	208	75	157	90	63	121	117	318	129	55	164	83	87	90	125	21	81	79	50	84	176	393	110	40
SV_111	0	0	115	34	163	133	40	70	138	201	0	255	43	0	0	189	151	236	173	0	211	77	79	63	124	126	131	98	95	330	99	62	31	89	115	0	614	162	41	0
SV_112	91	95	89	251	122	167	59	43	34	68	116	46	96	106	0	96	269	83	147	87	245	90	138	101	111	67	115	88	103	127	124	62	0	0	0	231	315	109	118	67
SV_113	55	40	0	0	0	0	0	0	55	38	0	0	0	0	0	37	3702	0	0	0	0	0	48	0	0	0	110	0	0	0	0	0	0	75	0	0	0	0	0	0
SV_114	190	21	16	195	120	150	91	42	25	281	0	97	72	36	51	236	36	169	318	55	180	75	72	68	73	50	64	41	50	191	51	75	92	46	19	95	270	86	21	0
SV_115	195	110	48	209	80	180	123	43	10	148	175	65	171	142	55	56	80	80	102	39	96	58	52	71	45	26	67	169	42	65	79	67	21	74	17	328	148	97	91	80
SV_116	49	46	0	0	0	0	0	0	46	0	0	0	0	0	0	0	3353	0	0	0	0	0	75	0	0	0	82	0	0	0	0	0	0	99	0	0	0	0	0	0
SV_117	0	0	1232	0	0	0	0	0	1021	0	0	28	0	0	0	0	215	0	0	0	0	0	0	0	0	0	114	94	0	0	0	0	0	0	0	29	0	286	0	651
SV_118	144	20	9	43	115	41	4	34	6	17	1011	3	21	65	40	0	3	50	184	0	37	0	0	0	0	0	0	33	113	910	122	21	0	0	0	142	230	0	51	0
SV_119	223	130	57	96	98	89	60	250	195	57	25	60	60	41	71	95	87	4	86	62	85	80	61	90	172	186	94	78	77	71	41	62	0	30	48	85	111	34	73	75
SV_120	246	0	0	380	0	818	0	0	0	34	18	0	0	0	0	0	0	0	302	103	147	0	400	0	0	0	0	636	0	0	0	0	0	0	73	0	0	0	82	0
SV_121	0	0	0	0	0	0	0	0	1048	0	0	0	0	0	0	0	0	0	0	0	0	0	603	0	0	0	1461	0	0	0	0	0	0	0	0	0	0	0	94	0
SV_122	97	0	166	0	0	332	50	28	0	0	0	143	154	0	176	0	0	0	62	114	0	50	30	55	99	101	0	49	893	76	76	0	0	0	32	0	206	0	0	150
SV_123	272	264	38	144	52	109	51	112	0	141	0	0	30	39	95	0	0	0	33	39	64	176	62	55	54	46	113	126	0	105	38	45	12	6	0	433	73	54	51	54
SV_124	75	40	28	103	53	59	118	43	0	79	13	26	62	59	44	154	248	60	14	33	101	78	115	95	116	65	67	53	99	64	183	49	32	62	21	76	253	121	21	0
SV_125	19	27	0	0	0	23	59	52	87	44	604	64	0	45	77	0	16	0	0	27	79	69	50	59	291	10	0	106	73	26	89	133	79	14	430	0	0	118	16	144
SV_126	0	30	0	0	18	0	0	6	88	9	1300	0	0	0	18	0	179	18	0	0	0	173	0	236	82	0	7	0	0	0	121	0	0	33	16	25	0	133	5	286
SV_127	48	132	0	117	70	95	115	18	53	355	57	11	22	21	15	35	26	42	38	89	54	34	72	64	34	145	29	84	34	157	229	29	0	0	0	104	70	41	191	9
SV_128	11	131	81	0	0	0	89	68	72	91	232	8	0	53	54	16	288	0	0	13	0	182	31	209	0	249	44	137	9	9	90	97	28	28	72	16	0	28	10	269
SV_129	34	55	52	181	96	209	58	47	31	39	31	35	16	34	55	69	33	72	63	38	95	77	112	147	66	89	67	36	54	183	53	74	0	0	0	127	120	48	90	22
SV_130	0	104	0	270	0	163	232	99	186	0	93	132	0	76	141	151	0	0	0	0	0	91	167	0	0	0	162	119	0	0	211	105	104	0	0	0	0	0	90	0
SV_131	0	0	0	0	0	0	17	65	327	0	1575	0	0	0	0	8	23	36	0	0	8	0	0	0	0	15	0	0	15	0	100	22	32	0	0	10	12	0	10	335
SV_132	4	0	17	10	29	0	11	0	19	0	0	6	4	0	4	5	4	0	1495	7	41	0	263	2	0	0	0	0	189	9	0	5	0	4	0	183	86	0	102	0
SV_133	0	0	0	0	34	0	0	0	0	0	0	0	1633	0	0	0	0	122	0	0	0	0	18	0	0	149	0	4	314	71	0	0	0	95	0	0	0	0	0	0
SV_134	8	0	27	10	8	25	6	1055	242	0	174	81	19	0	152	6	53	74	0	0	10	0	22	8	34	11	10	0	10	16	0	57	135	32	63	0	30	32	0	21
SV_135	196	12	15	25	0	76	30	19	65	12	0	75	166	0	89	19	0	0	131	119	98	15	38	25	23	57	11	100	51	131	18	55	35	58	0	178	305	8	40	127
SV_136	43	20	0	39	32	90	0	41	0	0	0	48	0	37	134	0	0	32	1126	62	0	19	34	83	0	38	0	44	103	55	0	83	61	0	0	33	116	0	19	22
SV_137	44	5	6	12	25	21	57	7	913	0	878	8	5	6	10	5	14	5	43	0	5	9	0	21	0	12	16	6	0	15	0	12	9	2	0	5	99	43	0	46
SV_138	15	21	34	44	27	42	21	13	16	15	36	19	28	30	32	17	54	855	26	10	86	21	43	44	69	38	21	26	128	57	18	16	25	49	18	77	150	38	18	32
SV_139	196	202	23	112	37	85	26	91	14	116	0	14	32	34	52	35	23	39	25	22	36	119	35	47	23	35	113	116	12	80	30	31	0	0	29	300	52	44	28	0
SV_140	39	18	82	9	27	13	67	21	21	46	363	17	171	70	76	103	59	9	0	10	52	38	16	115	103	66	8	0	95	20	103	13	73	60	0	23	64	6	0	114
SV_141	96	0	64	46	97	148	59	0	0	0	0	0	41	57	51	55	0	54	173	36	218	0	75	0	0	0	50	53	124	28	63	0	108	104	0	70	200	42	0	0
SV_142	83	10	18	76	20	125	31	15	0	30	0	13	59	101	54	8	12	122	133	23	109	89	76	83	96	10	72	49	15	33	14	0	12	24	0	129	60	173	108	0
SV_143	78	19	17	21	98	21	47	23	30	24	295	82	165	30	38	43	34	0	45	46	39	40	32	26	85	56	11	110	39	21	32	19	29	24	2	46	67	70	47	102
SV_144	0	33	43	61	21	244	17	40	41	33	0	66	52	12	46	70	66	13	28	0	62	57	209	37	27	50	25	38	39	75	18	34	0	0	25	106	109	35	74	61
SV_145	45	148	40	94	37	53	34	53	55	94	114	16	0	39	79	56	43	29	44	48	18	0	91	50	53	41	53	21	13	48	45	49	18	41	0	93	88	26	45	51
SV_146	0	18	465	0	0	18	44	122	48	16	20	31	9	0	60	30	18	349	0	0	10	11	6	85	211	66	14	0	16	7	18	0	3	29	47	10	37	0	0	84
SV_147	28	0	21	7	35	0	13	41	769	16	124	0	5	0	7	38	58	301	12	4	23	19	14	31	22	44	0	9	22	44	40	68	27	0	0	11	9	12	0	14
SV_148	39	0	97	81	28	19	70	13	0	93	6	30	0	55	41	0	103	63	157	5	58	52	31	26	15	58	82	15	80	79	20	23	27	0	0	0	0	387	8	11
SV_149	168	0	0	127	0	86	0	0	0	0	0	0	24	0	140	56	15	0	0	0	18	0	0	0	0	0	0	710	345	0	0	0	23	0	0	51	52	0	0	0
SV_150	70	0	16	0	22	30	0	0	0	58	34	19	107	27	38	65	20	36	84	79	94	12	127	49	4	10	16	55	81	39	7	15	46	63	0	36	235	129	46	20
SV_151	16	32	14	7	12	18	5	15	27	0	1013	9	23	8	20	12	39	0	28	23	15	36	38	14	40	30	0	14	9	17	23	32	29	17	0	11	11	7	10	100
SV_152	127	19	8	31	6	32	101	4	0	108	5	41	8	46	162	57	47	30	69	11	21	159	108	103	5	7	101	22	19	22	92	6	0	22	0	56	72	39	0	4
SV_153	29	26	20	71	34	68	28	0	6	29	14	0	6	34	32	73	82	36	33	22	38	85	106	93	38	71	48	21	146	121	47	23	0	0	0	79	59	49	23	61
SV_154	0	0	0	0	0	0	0	0	0	0	0	0	0	0	0	0	0	0	674	0	291	0	0	0	0	0	643	0	130	0	0	0	0	0	0	0	0	0	0	0
SV_155	31	0	30	31	57	91	29	0	49	0	0	58	66	60	0	0	0	0	58	22	146	51	35	39	0	36	0	0	179	0	44	0	0	16	0	165	328	42	0	0
SV_156	50	0	18	13	35	0	37	0	97	33	15	19	53	66	27	47	96	208	9	0	92	54	16	79	59	16	33	10	44	0	93	21	46	43	28	31	58	27	0	47
SV_157	128	56	99	0	14	0	60	22	75	26	18	89	57	73	41	48	16	0	0	14	66	35	71	48	17	27	61	53	0	0	54	35	56	42	75	27	0	34	16	36
SV_158	0	0	0	90	52	195	0	0	0	0	0	0	0	0	0	0	0	60	35	0	55	96	83	100	0	38	0	0	0	127	63	72	0	0	0	69	361	0	74	0
SV_159	60	19	29	16	60	24	17	57	21	36	0	29	10	10	49	65	23	174	14	13	0	11	5	73	21	88	48	33	21	56	26	69	43	0	0	20	265	41	16	5
SV_160	25	27	53	73	53	68	23	31	17	19	28	14	23	23	27	35	25	59	38	9	43	40	83	86	61	46	37	23	26	102	36	52	0	0	0	65	80	35	60	17
SV_161	43	156	32	0	0	14	23	57	16	0	290	0	17	0	18	0	61	121	0	27	18	63	30	65	102	53	26	0	13	10	45	55	12	54	23	37	0	28	0	42
SV_162	24	0	15	11	34	55	40	0	30	23	52	23	53	33	29	37	51	8	26	5	17	37	59	27	65	18	21	69	122	29	59	9	33	18	0	23	216	35	23	14
SV_163	28	102	11	33	0	34	39	0	12	26	4	52	79	33	57	31	0	0	16	23	34	130	35	45	56	24	0	113	61	0	43	25	29	29	37	97	0	12	61	17
SV_164	0	24	0	0	45	0	38	16	0	50	22	24	0	34	28	31	90	33	18	0	82	0	41	0	0	30	23	27	36	57	96	44	0	0	12	137	347	21	19	0
SV_165	31	24	38	68	57	81	26	21	13	31	12	17	19	20	31	21	17	39	36	17	46	45	85	69	45	48	35	20	23	102	27	29	0	0	0	66	56	29	37	12
SV_166	0	19	7	31	100	77	0	14	491	27	33	9	0	12	7	10	15	26	13	29	22	66	33	58	21	22	11	25	5	23	38	6	0	16	0	49	36	15	13	11
SV_167	0	0	0	12	12	7	9	5	18	0	0	8	0	73	0	14	0	31	8	15	0	15	14	18	0	287	196	413	0	0	4	0	0	0	0	98	10	7	105	0
SV_168	67	0	0	95	30	148	0	0	0	0	0	90	79	38	45	0	0	0	118	0	49	58	64	0	0	61	42	0	0	81	61	0	0	0	0	129	57	0	47	0
SV_169	15	0	4	14	8	14	50	0	8	6	18	6	75	16	0	0	7	9	262	4	0	7	14	6	27	26	4	231	67	11	133	204	0	22	0	20	13	0	18	0
SV_170	12	45	14	52	22	12	16	11	21	26	121	5	168	19	15	16	43	151	22	19	32	0	32	45	19	26	16	0	18	28	18	16	13	36	8	49	30	21	25	55
SV_171	56	0	33	27	14	12	164	0	20	45	14	30	12	10	25	0	67	12	51	76	43	24	0	28	10	44	34	29	0	19	10	8	16	0	0	9	34	220	6	14
SV_172	121	12	22	31	11	31	90	18	5	6	71	27	86	17	42	14	25	0	15	6	47	57	13	66	13	31	10	8	26	33	20	11	16	31	15	23	20	13	54	27
SV_173	80	0	0	0	75	0	0	0	0	0	0	0	0	44	0	181	78	108	0	0	225	0	42	0	0	0	0	0	46	0	0	0	0	90	0	40	125	46	0	0
SV_174	0	205	0	0	46	0	58	0	46	0	621	0	0	48	0	0	48	0	0	0	0	45	0	0	0	45	0	0	0	0	0	0	0	0	0	0	0	0	0	0
SV_175	77	0	0	156	0	0	0	0	0	0	0	0	0	0	0	0	0	0	101	0	141	0	0	0	0	0	0	656	0	30	0	0	0	0	0	0	0	0	0	0
SV_176	12	10	13	16	34	36	11	15	0	21	10	0	0	15	0	25	312	45	17	14	29	34	38	34	14	11	0	26	12	42	13	11	0	0	0	82	83	28	20	52
SV_177	0	0	0	62	0	59	0	0	0	44	26	0	0	39	54	0	113	36	39	39	67	36	44	34	49	40	0	0	36	46	0	0	10	41	0	84	99	0	34	0
SV_178	0	0	159	0	0	0	0	0	0	21	0	0	0	0	0	0	0	101	144	0	0	0	0	0	0	0	0	0	0	0	0	0	0	0	0	377	0	158	170	0
SV_179	18	16	0	38	39	70	27	28	17	18	6	4	55	24	28	25	8	17	19	7	38	40	35	38	30	36	18	0	25	78	37	51	0	5	0	79	84	23	31	11
SV_180	13	9	11	21	24	37	9	0	0	10	14	9	7	23	0	0	259	52	18	15	21	29	50	31	24	11	14	22	17	33	15	13	0	0	0	144	64	26	0	70
SV_181	33	13	0	28	117	42	24	25	0	30	7	24	40	53	0	19	106	25	0	0	23	21	41	0	16	25	0	0	39	0	28	41	17	0	16	51	143	29	30	0
SV_182	0	0	0	0	0	0	0	0	0	0	0	15	0	0	0	0	0	0	0	0	0	0	0	0	0	0	0	0	0	0	0	1064	0	0	0	0	0	0	0	0
SV_183	0	0	0	0	0	4	13	0	93	0	847	0	0	0	6	0	0	0	0	9	0	14	0	0	0	14	0	0	0	7	4	23	0	0	0	5	0	15	0	22
SV_184	0	0	0	0	0	0	0	0	0	0	0	0	52	121	0	26	0	0	17	0	186	0	0	74	0	0	0	0	0	0	27	19	202	67	0	0	0	230	25	0
SV_185	8	34	0	5	31	8	53	0	0	7	6	7	4	142	14	5	183	4	36	0	24	66	27	15	21	20	10	0	0	28	111	0	48	0	10	68	10	23	10	0
SV_186	0	0	0	0	0	92	12	34	18	0	15	27	228	11	0	0	47	0	29	0	0	17	0	0	34	28	0	17	0	0	91	22	7	12	0	17	222	0	0	8
SV_187	47	0	7	23	23	9	28	8	0	11	0	65	11	20	24	32	14	36	29	8	68	5	36	23	0	22	13	12	46	38	21	37	20	18	0	18	121	43	8	0
SV_188	24	0	17	15	0	0	21	21	0	0	306	21	0	0	61	26	20	65	0	38	0	0	0	39	0	62	0	62	31	0	22	0	17	22	12	0	18	0	0	0
SV_189	0	0	150	0	0	0	0	0	183	75	0	0	0	0	142	70	0	0	0	0	0	0	0	95	0	0	0	0	0	0	92	0	0	0	0	0	0	107	0	0
SV_190	10	28	23	59	18	79	20	14	14	15	26	8	16	21	7	25	41	20	27	12	32	23	17	39	22	11	17	11	12	21	21	24	5	17	9	54	35	6	14	19
SV_191	14	0	12	37	12	11	9	0	0	83	0	11	0	6	16	0	40	49	173	7	0	29	0	0	0	0	16	17	4	11	2	3	3	0	17	0	0	269	7	0
SV_192	46	33	0	41	0	50	45	0	0	34	45	0	41	43	0	0	0	31	30	0	0	29	0	28	0	0	0	45	0	0	0	0	0	35	0	125	35	27	35	26
SV_193	0	0	0	0	0	0	0	0	0	0	0	0	0	0	0	0	0	0	135	0	0	151	0	0	0	229	0	6	0	0	0	0	0	0	0	0	0	0	295	0
SV_194	3	0	117	3	3	8	22	0	16	0	8	10	0	0	26	7	19	15	0	0	0	30	19	0	8	58	36	105	50	28	0	0	11	51	0	0	119	31	0	0
SV_195	24	57	21	17	0	57	23	12	13	34	24	22	8	6	23	13	6	0	40	0	38	29	40	20	13	16	33	10	7	33	9	0	12	23	36	28	16	0	16	13
SV_196	0	0	0	0	0	0	0	0	0	0	0	0	0	0	0	87	0	0	0	0	0	0	200	0	0	0	260	159	0	0	86	0	0	0	0	0	0	0	0	0
SV_197	39	7	9	29	12	105	10	16	13	32	0	24	28	34	21	12	40	8	56	14	24	29	0	53	12	17	0	16	0	30	16	10	14	11	0	0	21	18	11	0
SV_198	0	22	15	43	41	51	0	22	16	17	0	0	38	17	10	14	0	23	0	9	28	17	29	32	27	33	26	24	17	62	17	15	0	0	0	42	36	12	30	6
SV_199	0	0	0	0	0	152	0	0	0	0	0	48	0	47	63	0	0	0	83	0	0	0	0	0	0	0	0	0	0	0	0	48	0	0	0	151	0	0	198	0
SV_200	11	0	0	0	0	70	0	0	6	0	0	0	44	0	0	17	0	0	32	0	0	0	0	0	0	0	0	0	595	0	0	0	0	0	0	0	0	0	0	0
SV_201	41	18	0	0	32	23	18	0	0	21	0	37	33	39	44	0	25	0	0	10	35	34	32	0	16	15	19	0	0	0	49	44	0	12	0	45	83	35	0	0
SV_202	11	6	24	26	15	0	12	0	0	33	0	0	0	6	8	0	59	24	99	0	21	38	23	17	18	36	9	31	20	58	0	5	0	0	8	0	66	79	7	0
SV_203	0	11	21	26	12	25	0	9	0	0	0	11	0	0	84	14	8	12	21	7	19	18	15	25	18	17	17	99	0	52	13	13	0	0	0	23	32	21	24	59
SV_204	48	0	42	48	0	62	0	0	0	0	0	0	13	0	54	0	0	0	0	16	0	38	60	52	21	0	0	0	0	0	0	0	0	36	0	45	155	28	0	0
SV_205	0	0	0	0	0	56	0	0	0	0	0	9	0	0	26	25	0	0	35	0	0	0	0	0	0	0	0	250	0	0	0	0	0	0	0	0	296	0	0	0
SV_206	0	36	0	0	21	60	21	16	9	0	12	5	34	0	27	0	0	0	0	0	25	31	0	26	0	0	22	11	28	35	0	39	0	49	25	44	24	24	38	31
SV_207	25	0	17	35	11	40	0	0	0	15	0	13	0	0	13	15	0	18	70	0	42	33	24	19	11	20	10	29	30	26	0	8	0	0	0	49	44	13	47	8
SV_208	36	16	21	12	0	12	27	21	15	23	36	18	33	7	25	7	15	0	17	15	9	14	16	22	0	46	27	19	19	10	10	0	13	20	11	11	55	9	0	15
SV_209	41	36	0	10	0	26	28	20	14	32	23	44	15	17	36	0	36	0	0	7	0	12	26	0	0	0	25	6	5	24	27	12	8	11	27	23	19	0	0	70
SV_210	0	0	0	0	0	0	0	0	0	59	0	0	0	0	0	0	15	0	0	0	29	0	0	0	0	41	0	0	0	62	0	0	0	0	69	0	400	0	0	0
SV_211	28	52	0	0	0	0	21	46	0	0	0	76	0	45	52	0	0	0	0	43	23	0	0	50	0	0	0	0	0	0	0	59	63	0	0	41	0	0	25	44
SV_212	23	3	0	25	0	172	19	0	0	11	4	6	21	16	33	14	4	7	0	4	34	21	23	12	23	0	8	0	0	14	10	7	7	0	0	40	93	7	0	0
SV_213	23	10	16	11	12	9	13	0	8	26	0	13	15	11	13	0	98	10	6	11	17	35	33	31	10	16	5	7	11	10	6	7	0	7	4	28	41	45	8	9
SV_214	31	49	0	46	0	35	7	16	9	38	0	0	0	0	45	0	0	10	10	20	0	45	35	0	13	25	43	37	6	37	0	8	0	0	0	52	0	12	0	0
SV_215	0	8	10	0	0	7	0	238	61	0	52	20	17	0	55	0	27	11	0	0	0	0	0	0	0	0	0	0	0	0	8	24	41	0	13	0	19	7	0	0
SV_216	41	7	13	12	0	4	19	23	32	6	26	0	9	13	11	25	20	0	28	0	23	21	9	13	6	40	40	10	19	28	13	0	22	0	15	20	0	27	13	7
SV_217	14	48	11	40	0	57	0	0	6	41	13	19	15	0	30	24	9	18	18	0	35	14	14	27	0	0	0	11	0	20	11	0	0	0	0	52	36	13	0	0
SV_218	41	0	9	27	21	13	0	0	0	25	0	0	0	25	37	23	11	21	0	0	42	9	73	21	0	0	15	0	0	0	38	0	0	16	0	21	90	8	0	8
SV_219	4	0	7	0	23	12	18	0	0	84	0	6	0	4	6	0	14	93	75	4	15	10	0	27	12	11	18	14	3	14	0	0	0	0	8	0	42	56	9	0
SV_220	24	7	4	8	15	48	7	0	0	7	21	0	4	0	0	0	0	0	6	0	11	20	33	6	10	12	0	7	0	40	9	0	0	0	0	6	78	7	187	0
SV_221	0	0	105	0	0	0	0	0	0	8	0	0	20	11	60	0	0	0	0	0	0	0	20	88	29	0	24	52	21	17	0	13	12	47	0	0	0	0	0	44
SV_223	0	0	0	0	0	39	0	22	17	0	0	0	54	0	31	0	0	0	60	0	28	0	0	0	0	0	0	186	0	17	0	45	0	27	0	0	0	0	0	23
SV_224	0	0	0	41	0	125	0	0	0	0	0	0	0	0	0	25	0	0	0	0	0	0	0	0	0	0	0	0	157	0	0	0	0	0	0	37	0	131	32	0
SV_225	0	0	57	0	16	0	0	0	0	0	0	0	45	0	17	37	0	14	48	0	0	12	0	0	0	12	0	28	36	17	17	55	55	0	0	81	0	0	0	0
SV_226	0	0	39	0	0	0	0	54	0	0	129	0	0	0	0	0	0	0	0	0	0	0	0	0	0	0	0	0	0	0	33	0	0	0	0	0	0	0	0	290
SV_227	16	0	19	0	15	8	0	18	43	0	38	24	0	0	0	0	0	120	37	0	55	0	0	0	0	0	0	0	41	19	11	0	0	0	13	0	44	0	0	18
SV_228	12	12	21	61	37	48	0	0	0	24	0	0	0	0	0	0	9	21	0	0	35	22	21	0	23	19	17	0	0	38	0	23	0	0	0	53	21	0	17	0
SV_229	64	64	0	51	0	16	0	30	0	3	0	15	7	37	16	0	3	0	0	23	0	7	0	17	0	0	8	0	0	0	0	26	16	0	4	52	0	3	23	45
SV_230	11	0	13	23	22	59	0	0	0	0	0	0	0	0	15	0	20	16	19	0	69	0	15	23	10	23	12	20	0	40	8	0	0	0	0	52	28	11	13	0
SV_231	22	0	32	14	0	16	0	0	0	0	0	0	0	0	0	0	36	30	0	0	0	0	0	0	238	0	0	20	19	0	0	45	0	21	0	11	0	0	0	16
SV_232	0	0	0	16	15	60	0	11	0	0	15	0	0	0	0	0	17	10	16	0	35	16	29	30	17	21	0	0	19	23	10	0	0	0	0	85	38	20	15	0
SV_233	87	73	0	24	0	0	0	66	0	0	0	0	0	62	0	0	0	0	0	30	0	0	0	0	0	0	0	0	0	0	0	37	0	0	42	15	0	0	17	44
SV_234	0	0	0	0	20	86	16	27	0	0	0	0	25	0	0	22	0	0	73	0	0	0	25	45	0	0	0	0	0	35	0	25	0	0	0	34	25	13	26	0
SV_235	0	0	0	0	183	0	0	0	0	0	0	0	0	0	0	0	0	29	0	0	0	0	0	0	0	0	0	0	21	0	0	0	0	0	0	0	256	0	0	0
SV_236	0	39	0	0	0	0	0	118	127	0	119	0	0	0	0	0	0	0	0	0	0	0	0	0	0	0	0	0	0	0	0	0	0	0	0	0	0	0	0	79
SV_237	0	36	0	0	15	23	0	0	68	0	0	0	67	0	0	0	0	0	0	0	13	28	0	0	64	0	0	0	0	0	0	38	0	0	0	44	0	0	35	51
SV_238	0	160	0	42	0	0	0	0	0	0	60	0	0	0	0	0	0	117	0	0	0	0	64	0	23	0	0	0	0	0	15	0	0	0	0	0	0	0	0	0
SV_239	0	28	14	0	29	33	0	0	0	0	0	19	13	10	0	33	24	0	0	0	20	22	22	36	0	0	0	0	0	0	60	0	0	0	0	63	39	0	0	16
SV_240	0	0	17	5	0	0	7	0	0	7	7	2	2	7	0	0	5	128	14	0	8	16	7	53	27	7	20	5	0	4	0	0	37	14	35	2	14	9	3	9
SV_241	0	0	99	43	0	0	0	0	32	0	0	0	0	0	0	34	0	0	0	0	28	0	0	0	0	0	0	40	0	27	32	0	38	49	49	0	0	0	0	0
SV_242	0	0	0	0	0	0	0	0	0	0	0	0	13	0	0	0	0	0	0	0	0	0	0	0	0	0	0	349	72	30	0	0	0	0	0	0	0	0	0	0
SV_243	0	0	0	0	36	0	0	0	0	0	0	35	0	0	0	0	37	0	27	0	0	0	0	0	54	0	76	0	30	33	58	0	0	40	0	0	32	0	0	0
SV_244	0	7	4	15	11	33	12	9	0	6	0	36	18	17	20	21	23	0	55	4	5	7	0	7	7	17	8	28	6	12	12	9	5	5	0	10	6	15	0	0
SV_245	19	10	10	37	12	0	6	3	0	30	33	3	9	0	14	0	54	0	0	6	13	14	30	19	6	7	26	0	2	10	21	8	0	9	0	0	0	9	20	0
SV_246	155	11	0	0	0	0	0	0	0	0	0	53	0	75	0	0	0	0	0	0	0	0	0	0	0	0	0	0	0	0	0	0	28	0	0	8	0	0	0	105
SV_247	0	0	17	0	28	68	0	0	0	0	0	0	0	0	0	0	109	85	0	0	49	0	20	0	0	0	0	0	0	0	0	0	0	0	0	35	0	23	0	0
SV_248	0	0	0	0	0	117	0	0	0	0	0	0	0	0	0	0	0	0	67	0	0	0	0	24	39	0	0	0	24	0	0	38	0	0	0	86	0	25	0	0
SV_249	11	9	0	9	5	7	10	0	0	9	0	0	16	21	12	6	25	0	16	0	12	10	23	33	13	15	0	7	0	16	32	35	10	10	0	0	10	27	7	0
SV_250	0	0	0	0	0	0	0	0	0	0	0	0	0	0	0	0	0	0	236	0	0	0	0	0	0	0	0	0	0	0	0	0	0	0	0	0	175	0	0	0
SV_251	0	0	0	0	0	0	46	0	0	0	0	0	92	0	0	119	0	0	0	0	9	0	0	0	0	0	0	72	66	0	6	0	0	0	0	0	0	0	0	0
SV_252	0	0	0	0	0	0	0	0	0	0	103	0	0	0	0	0	29	255	0	0	0	0	0	0	0	0	0	0	0	0	0	0	0	0	0	0	0	0	0	0
SV_253	124	0	0	0	0	0	0	0	0	0	0	0	0	0	0	0	0	0	0	0	0	0	0	0	0	259	0	0	0	0	0	0	0	0	0	0	0	0	0	0
SV_254	0	0	0	0	14	80	0	0	16	0	0	0	0	0	14	0	0	0	25	0	15	23	0	28	0	15	0	0	0	15	17	0	0	0	0	69	22	12	0	0
SV_255	0	0	0	0	0	124	0	0	0	0	0	49	0	0	67	0	0	0	0	0	0	37	0	0	0	0	0	0	0	33	0	0	0	0	0	0	45	0	0	0
SV_256	0	0	0	0	0	0	0	0	17	0	0	0	0	0	0	0	0	0	0	0	0	0	0	0	0	0	275	0	0	0	0	0	0	0	0	0	0	0	59	0
SV_257	0	0	0	0	0	0	0	0	0	0	162	0	0	0	0	0	0	0	0	0	0	0	0	0	0	0	0	0	0	0	0	184	0	0	0	0	0	0	0	0
SV_258	0	0	92	0	0	0	0	81	54	0	0	0	0	0	0	0	0	0	0	0	0	0	0	0	0	0	0	0	0	41	0	0	0	0	43	0	34	0	0	0
SV_259	0	0	108	0	0	0	3	5	13	0	2	5	3	0	15	18	0	0	0	0	0	0	0	0	0	0	55	35	0	8	0	0	20	20	0	0	6	0	0	24
SV_260	17	0	25	35	0	0	0	0	0	20	0	0	0	35	0	16	0	19	18	7	0	0	34	0	14	15	0	0	0	0	32	0	0	0	0	0	0	0	47	0
SV_261	19	6	0	9	5	25	14	0	0	8	8	25	22	0	0	5	18	0	0	0	11	14	6	12	7	7	8	5	0	16	19	18	0	6	0	11	0	7	18	4
SV_262	0	0	0	0	0	0	0	0	0	0	0	36	0	0	0	0	0	11	0	0	0	0	0	0	0	0	0	20	64	0	23	14	0	145	0	10	0	0	0	0
SV_263	0	0	0	0	0	0	0	0	44	0	0	34	13	0	10	22	0	0	27	0	15	0	12	0	0	12	26	21	0	0	40	0	17	11	0	0	0	12	0	0
SV_264	17	10	26	7	0	0	14	0	9	6	49	0	9	7	20	0	0	0	6	6	6	0	9	16	6	0	7	0	0	0	16	0	0	6	11	16	0	4	0	32
SV_265	0	0	0	0	0	0	0	0	0	0	0	0	0	0	0	0	0	0	0	0	0	0	0	0	0	0	0	0	0	0	0	141	166	0	0	0	0	0	0	0
SV_266	47	17	0	0	0	81	15	0	0	0	0	13	0	0	0	4	6	0	15	0	4	0	0	0	5	0	0	0	5	0	0	0	0	0	8	19	35	0	28	0
SV_267	9	44	16	0	8	29	20	5	0	0	0	15	0	19	6	0	0	0	10	0	0	8	0	16	0	0	0	0	0	9	16	8	8	14	16	0	17	0	9	0
SV_268	0	0	0	15	0	51	0	0	0	0	0	0	0	0	0	27	0	0	0	0	0	0	0	0	0	0	0	0	79	0	0	0	0	0	0	5	0	66	45	0
SV_269	0	0	0	11	5	43	0	4	4	32	0	27	0	7	23	0	0	5	0	6	0	0	25	11	0	0	19	0	0	0	0	8	0	0	0	38	0	7	0	6
SV_270	0	0	0	0	0	0	0	0	0	0	0	0	88	0	0	0	0	0	0	0	0	0	0	0	0	0	0	0	167	26	0	0	0	0	0	0	0	0	0	0
SV_271	14	6	0	6	10	11	4	0	3	6	18	7	5	5	0	0	6	18	14	2	4	4	9	10	3	5	10	5	3	7	10	6	0	3	3	14	18	8	9	4
SV_272	0	0	23	13	21	0	8	0	10	0	7	0	11	8	0	8	0	8	0	0	9	14	0	22	14	17	11	0	0	20	0	13	0	0	0	19	0	0	12	0
SV_273	0	0	33	12	0	0	19	0	0	0	0	0	0	0	0	0	53	13	53	0	0	0	0	13	0	0	8	0	0	41	0	0	7	0	0	0	0	15	0	0
SV_274	0	0	0	9	9	26	12	0	26	11	0	0	0	0	8	0	12	0	0	0	16	11	24	0	0	0	0	10	0	14	0	9	0	0	0	33	13	0	24	0
SV_275	4	4	0	0	16	0	0	0	0	0	8	0	0	2	0	11	0	0	0	0	9	5	14	10	0	7	3	7	0	13	0	8	0	9	0	66	0	6	49	0
SV_276	0	0	0	0	0	0	0	0	0	0	0	0	0	0	0	0	0	3	244	0	0	0	0	0	3	0	0	0	0	0	0	0	0	0	0	0	0	0	0	0
SV_278	0	8	0	15	6	33	0	8	0	0	0	0	10	0	0	0	5	0	0	0	0	23	12	15	0	11	9	11	0	15	10	17	0	0	0	19	14	6	0	0
SV_279	0	0	15	2	0	0	0	0	2	4	0	2	3	0	17	16	0	3	6	0	4	0	0	5	51	2	0	23	7	51	0	7	3	10	4	0	0	10	0	0
SV_280	0	0	0	17	0	47	0	0	0	0	0	0	0	0	0	0	16	0	42	0	25	20	30	0	0	0	0	0	0	0	0	0	0	0	0	21	25	0	0	0
SV_281	0	12	28	0	0	0	0	0	0	0	33	0	0	0	0	0	108	0	0	0	0	0	0	18	0	0	0	0	0	0	0	0	0	0	22	0	0	0	21	0
SV_282	0	0	58	0	0	0	10	6	0	0	10	0	0	0	0	0	26	0	0	0	5	0	0	22	0	22	0	8	0	4	10	0	8	13	0	21	0	9	0	7
SV_283	8	0	13	0	0	11	0	0	10	10	12	0	0	12	12	0	0	0	0	0	0	14	17	22	14	0	6	0	0	0	8	0	16	11	8	0	18	0	0	16
SV_284	0	0	0	0	0	11	0	0	0	0	166	0	0	9	0	8	0	0	0	0	6	0	0	0	0	0	0	0	0	0	0	0	0	0	0	26	0	0	0	0
SV_286	0	0	0	0	0	13	0	0	0	9	0	10	0	0	0	18	20	0	16	0	26	0	0	0	22	0	0	0	0	17	20	0	0	13	0	0	21	17	0	0
SV_287	0	0	19	0	36	0	11	0	0	19	0	0	0	0	0	0	0	0	0	0	0	0	0	19	0	0	0	0	27	0	0	0	0	0	0	0	56	34	0	0
SV_289	15	13	0	14	9	30	13	0	0	0	8	0	8	0	0	0	15	0	9	0	0	0	14	6	6	0	10	0	11	0	0	0	0	0	0	12	14	0	10	0
SV_290	0	0	0	0	0	0	0	0	0	0	0	0	72	28	0	0	0	0	0	0	0	0	0	0	0	0	0	0	0	0	0	0	0	0	0	111	0	0	0	0
SV_291	0	0	0	0	0	0	0	0	9	0	0	0	0	0	0	0	0	0	55	40	14	12	0	20	12	0	0	0	35	0	8	0	0	0	0	0	0	0	0	0
SV_292	0	7	0	0	61	0	0	0	0	0	0	87	0	0	0	0	21	0	0	0	0	0	16	0	0	0	0	0	0	0	0	0	0	0	0	0	0	0	10	0
SV_293	25	0	0	0	0	0	72	0	0	0	0	0	0	0	0	0	0	0	0	0	0	0	0	0	0	0	0	0	0	0	0	0	0	0	0	0	0	102	0	0
SV_294	9	0	4	0	0	14	7	0	0	0	15	5	17	4	0	0	0	0	7	0	21	0	6	0	9	4	0	0	8	9	11	4	0	0	0	16	0	6	9	11
SV_295	0	0	0	0	0	14	0	0	0	24	0	0	0	0	0	74	0	0	0	0	0	37	0	0	0	0	0	10	0	0	0	0	0	0	0	0	37	0	0	0
SV_296	0	0	28	0	0	0	21	0	0	0	0	25	0	0	0	0	14	31	0	0	0	10	0	0	0	0	0	0	0	0	3	7	0	0	0	0	0	51	0	0
SV_297	0	0	13	0	0	0	0	12	0	0	165	0	0	0	0	0	0	0	0	0	0	0	0	0	0	0	0	0	0	0	0	0	0	0	0	0	0	0	0	0
SV_298	7	2	4	0	5	5	5	0	0	0	0	30	5	10	3	13	4	0	6	0	5	0	0	10	4	4	7	16	0	3	0	0	0	7	7	0	13	4	5	0
SV_299	0	0	0	0	0	0	0	0	87	0	0	0	0	0	0	0	0	15	0	0	0	0	0	0	0	0	0	0	0	0	0	32	0	0	50	0	0	0	0	0
SV_301	13	0	17	0	7	0	0	0	0	0	0	0	0	0	0	0	0	0	0	0	18	0	0	0	0	29	0	0	13	15	0	14	0	0	0	0	25	0	0	27
SV_302	4	0	0	25	11	0	0	4	0	11	0	2	5	14	0	0	0	0	0	5	0	33	0	0	0	48	0	3	0	0	0	9	0	0	0	0	0	0	0	3
SV_303	0	0	0	0	10	17	0	0	0	0	0	4	3	4	0	11	8	26	8	0	0	0	4	5	15	0	4	0	5	10	4	0	2	16	5	0	5	3	5	0
SV_306	0	0	0	0	0	0	9	0	0	0	0	0	0	0	0	5	0	0	51	0	12	5	0	4	0	0	0	0	26	9	9	0	0	0	0	0	0	24	0	9
SV_307	0	0	0	0	10	7	0	0	0	3	0	0	0	0	0	0	0	8	0	0	6	9	0	0	0	0	0	0	34	9	15	19	0	0	0	28	9	0	0	4
SV_308	0	0	0	0	12	2	7	0	4	0	3	11	0	3	3	12	3	12	21	0	4	0	6	0	7	0	6	3	4	5	4	0	9	7	2	0	4	5	0	0
SV_309	12	18	0	9	0	0	4	20	0	2	0	7	5	7	0	0	0	0	0	6	0	9	2	0	9	5	2	6	0	0	3	0	2	0	8	6	0	2	8	0
SV_310	0	110	0	0	0	0	0	0	0	0	0	0	0	0	0	0	14	0	0	0	0	0	0	0	0	0	0	0	0	0	0	0	0	0	27	0	0	0	0	0
SV_311	0	0	0	0	0	0	10	0	0	0	72	0	0	0	5	0	0	0	7	0	0	0	0	0	5	0	0	0	8	0	0	0	0	21	0	0	7	11	5	0
SV_312	0	4	2	3	9	4	0	0	0	0	17	4	0	7	0	0	7	0	8	4	6	6	4	3	2	0	0	0	5	17	7	2	0	0	0	0	10	5	0	11
SV_313	0	0	0	0	0	0	0	0	0	0	0	0	0	0	0	0	0	0	0	0	0	0	0	0	0	5	0	0	0	0	0	0	0	0	0	0	0	0	140	0
SV_314	8	0	15	0	0	0	9	0	9	5	0	8	0	4	0	0	10	0	0	0	5	0	4	0	4	0	0	6	9	0	9	6	0	3	0	0	0	8	0	19
SV_315	0	13	0	0	12	0	0	0	21	0	8	0	0	0	14	2	2	6	0	10	2	0	4	19	0	0	0	6	10	0	0	0	3	0	5	0	0	4	0	0
SV_316	0	0	0	0	18	10	0	0	0	0	0	7	0	0	0	0	0	0	42	0	9	0	15	0	15	0	0	0	0	7	0	0	0	0	0	0	15	0	0	0
SV_317	0	16	12	8	0	0	7	0	0	13	0	0	0	0	0	18	0	0	0	0	0	0	0	0	19	0	5	0	0	0	0	5	0	13	0	0	0	18	0	0
SV_318	0	0	0	0	0	0	0	0	0	0	0	0	0	9	0	0	0	22	14	0	0	11	25	0	12	0	11	0	0	0	0	0	0	0	0	19	0	10	0	0
SV_319	0	0	0	0	0	0	14	0	0	0	0	0	0	0	0	0	54	0	0	0	0	0	0	0	0	0	0	0	16	0	0	0	0	0	0	0	0	48	0	0
SV_320	0	0	0	0	0	0	0	0	0	0	0	0	0	0	0	0	0	0	91	0	0	0	0	0	0	0	0	0	0	0	0	0	0	0	0	0	41	0	0	0
SV_321	0	0	0	0	13	0	0	0	0	0	0	0	0	0	7	0	0	5	13	0	0	0	8	0	0	0	0	0	16	0	20	0	0	0	0	0	31	0	18	0
SV_322	0	11	8	0	0	13	0	0	6	0	0	0	0	0	0	0	7	0	0	0	0	12	13	7	0	10	0	0	0	0	7	0	0	0	0	0	0	15	19	0
SV_323	0	0	8	10	0	48	0	0	0	0	0	0	0	0	12	0	10	0	0	0	0	0	0	0	22	0	0	0	0	0	4	0	0	0	0	0	14	0	0	0
SV_324	5	0	10	0	0	0	0	7	12	0	6	0	0	0	4	6	9	0	0	0	3	6	0	12	17	0	0	0	6	0	3	10	7	0	0	0	0	0	0	4
SV_325	0	0	0	0	0	0	0	11	0	0	0	0	18	4	0	0	0	0	32	0	0	0	0	0	0	0	0	0	0	0	18	0	0	11	0	12	15	0	0	0
SV_326	0	10	0	0	0	0	0	0	0	0	0	0	0	0	0	0	0	87	0	0	0	0	0	0	0	0	0	0	0	0	0	0	0	0	0	0	0	22	0	0
SV_327	0	0	0	0	0	0	0	0	0	0	0	0	0	0	0	0	0	12	43	0	0	0	20	0	0	0	7	0	13	0	0	0	0	0	0	0	24	0	0	0
SV_328	0	0	22	0	11	29	0	0	0	0	0	0	0	0	0	0	0	0	0	0	0	0	0	0	0	0	0	19	0	0	0	0	0	0	4	17	16	0	0	0
SV_329	3	0	7	3	8	12	4	0	0	0	2	0	0	0	0	0	6	10	0	0	9	3	4	8	0	0	0	0	7	13	0	0	0	0	0	9	5	0	4	0
SV_330	12	0	6	10	0	13	0	0	0	0	0	0	0	0	0	0	0	0	0	0	18	0	0	23	15	0	0	0	0	17	0	0	0	0	0	0	0	0	0	0
SV_331	0	0	0	0	0	0	0	12	0	0	0	0	0	0	0	0	0	0	0	0	0	53	23	0	0	0	0	0	0	0	10	15	0	0	0	0	0	0	0	0
SV_332	6	0	0	7	0	0	0	0	0	0	0	0	0	0	0	0	0	0	0	0	8	0	0	15	6	4	0	0	0	10	0	0	0	0	0	0	40	16	0	0
SV_333	0	0	0	0	0	0	0	0	0	0	91	0	0	0	0	0	0	5	0	0	0	0	0	0	0	0	0	0	0	0	0	0	0	0	0	0	0	0	15	0
SV_334	0	0	0	0	0	0	0	0	0	0	0	0	0	0	0	0	0	0	70	0	0	17	0	0	0	4	0	13	0	0	0	0	0	0	0	0	0	0	0	0
SV_335	0	0	0	13	10	17	0	0	0	0	0	0	0	0	0	0	0	0	0	0	14	0	4	11	5	0	0	0	0	18	0	0	0	0	0	9	0	0	0	0
SV_336	0	0	0	0	0	0	0	0	0	0	0	0	0	0	0	0	46	0	0	0	21	0	0	0	0	0	0	0	0	0	0	0	0	8	0	26	0	0	0	0
SV_337	0	0	0	0	5	0	8	0	0	7	0	0	0	4	0	4	4	4	4	0	0	0	0	6	7	14	4	7	0	0	6	0	0	0	0	0	5	9	0	0
SV_338	0	0	7	0	0	0	10	0	0	0	0	0	4	0	0	0	0	0	13	0	0	0	0	0	5	10	0	5	16	6	0	0	0	6	0	4	11	0	0	0
SV_339	0	0	0	22	0	0	17	0	0	0	0	0	0	0	0	0	0	0	0	0	0	0	0	0	0	0	0	0	0	0	0	0	0	0	0	0	58	0	0	0
SV_340	0	0	0	0	0	0	0	0	0	0	0	0	0	0	0	0	0	0	0	0	0	0	0	45	0	0	0	0	0	0	0	0	0	0	0	0	0	0	0	51
SV_341	0	0	0	0	0	0	0	0	0	0	0	0	0	0	0	0	0	0	0	0	0	0	0	0	0	0	0	0	0	0	2	94	0	0	0	0	0	0	0	0
SV_342	0	0	0	0	0	0	0	0	0	11	0	14	0	0	11	0	0	0	0	0	29	0	0	0	9	0	0	0	0	0	0	0	0	0	6	0	0	15	0	0
SV_343	0	4	0	5	2	0	0	0	0	0	0	4	0	0	5	2	2	0	12	0	7	0	0	0	8	0	0	0	4	9	8	7	2	0	0	2	7	4	0	0
SV_345	0	0	0	7	0	7	0	4	0	0	0	0	0	0	11	0	0	0	0	0	0	0	0	0	9	9	0	0	0	16	0	0	0	5	0	12	0	5	9	0
SV_347	0	0	0	0	8	0	0	0	0	0	11	0	14	0	0	0	0	0	0	0	8	0	0	0	8	11	0	0	0	0	6	0	0	0	0	14	0	0	0	13
SV_348	0	2	0	7	6	11	0	0	0	0	5	0	0	3	0	0	0	0	5	0	0	6	0	3	0	3	3	0	3	4	3	7	0	0	2	6	9	0	4	0
SV_349	7	0	0	7	3	0	0	0	0	7	10	0	0	6	0	0	0	0	0	0	0	0	0	0	6	6	4	0	0	4	0	8	0	4	0	6	8	0	0	4
SV_351	0	0	0	13	11	15	0	0	0	0	0	0	9	0	0	0	0	0	0	0	0	0	0	0	9	0	0	0	8	0	0	8	0	0	0	16	0	0	0	0
SV_352	0	0	0	0	0	0	0	0	0	0	0	0	0	0	0	0	59	0	0	0	0	0	0	0	0	0	0	0	0	0	0	0	0	0	30	0	0	0	0	0
SV_353	0	0	6	0	7	0	0	0	3	0	0	0	0	0	0	0	0	0	14	0	0	9	0	0	4	0	0	0	0	9	0	0	0	0	0	6	17	12	0	0
SV_355	0	0	0	0	0	0	4	0	0	0	18	0	0	0	0	0	13	0	0	0	0	0	0	4	10	11	0	6	9	0	7	5	0	0	0	0	0	0	0	0
SV_356	3	0	0	0	0	0	28	0	0	16	0	0	0	0	0	0	0	0	0	0	0	0	0	0	0	0	0	0	0	0	0	0	0	0	0	0	0	36	0	0
SV_357	0	0	0	0	0	0	0	0	0	0	0	0	0	0	0	0	32	0	0	0	0	0	0	0	0	0	0	0	0	0	0	0	0	0	0	51	0	0	0	0
SV_358	0	7	0	0	0	0	0	0	0	0	18	0	0	0	10	0	0	0	0	0	14	0	0	0	0	0	0	0	5	0	8	9	0	0	0	0	0	0	0	11
SV_359	0	0	3	4	0	5	0	0	13	0	0	7	0	3	0	0	0	0	2	0	0	0	7	16	6	0	0	6	0	0	0	0	0	0	0	9	0	0	0	0
SV_360	0	0	0	0	0	0	0	0	0	0	16	0	65	0	0	0	0	0	0	0	0	0	0	0	0	0	0	0	0	0	0	0	0	0	0	0	0	0	0	0
SV_361	0	0	0	0	0	0	0	0	18	0	0	0	0	0	0	17	0	0	0	0	0	0	0	0	0	0	0	0	0	0	0	45	0	0	0	0	0	0	0	0
SV_362	10	0	0	0	0	19	0	0	0	0	0	0	0	0	0	0	0	0	0	0	0	5	0	0	0	5	0	0	0	7	0	9	0	0	0	16	8	0	0	0
SV_363	0	0	0	0	0	0	0	0	0	0	0	0	0	0	0	0	43	0	36	0	0	0	0	0	0	0	0	0	0	0	0	0	0	0	0	0	0	0	0	0
SV_364	3	0	14	0	4	0	4	0	0	0	0	0	5	0	5	0	4	0	0	0	0	0	0	0	2	7	0	3	0	6	0	0	0	7	3	0	5	3	3	0
SV_365	0	5	0	0	2	11	4	0	0	0	0	0	3	0	0	0	0	0	11	0	0	0	0	0	0	0	0	0	4	6	0	11	0	0	0	11	10	0	0	0
SV_366	2	0	0	0	0	0	11	10	3	3	0	0	9	3	4	0	0	0	0	0	5	0	0	0	0	0	0	10	5	0	0	2	5	4	0	0	0	0	0	0
SV_367	0	0	0	0	0	0	10	0	13	0	0	0	0	8	0	0	0	0	0	13	0	0	0	0	0	4	0	0	3	0	0	0	2	0	11	2	0	4	6	0
SV_369	0	0	0	0	0	0	0	0	0	0	0	0	0	0	0	0	0	0	0	0	0	0	0	0	0	0	0	0	36	0	0	0	0	0	0	0	37	0	0	0
SV_370	9	0	0	0	0	5	3	5	0	0	8	0	9	0	0	0	0	0	2	0	11	0	0	0	0	0	0	6	0	0	0	2	3	0	2	0	0	5	2	0
SV_371	0	2	0	0	0	3	2	0	0	0	0	6	5	0	2	0	7	0	6	0	6	0	0	0	0	2	0	0	0	3	0	2	7	0	2	2	7	6	0	0
SV_372	0	0	0	0	0	0	0	0	0	0	0	0	0	0	0	0	0	0	0	0	0	0	0	0	0	0	0	0	8	0	0	0	0	4	0	0	58	0	0	0
SV_373	12	0	2	0	0	3	0	0	4	2	0	0	6	0	0	0	0	0	0	4	0	0	0	0	0	0	0	3	0	0	0	0	0	0	0	9	20	2	0	2
SV_375	0	0	0	0	0	0	0	0	0	0	0	0	0	0	0	0	0	0	0	0	0	23	0	0	0	0	0	0	0	0	0	12	0	0	0	0	30	0	0	0
SV_376	0	0	0	0	0	8	4	0	0	0	0	0	0	0	4	0	0	11	0	0	17	9	0	5	0	0	0	0	0	0	0	0	0	0	0	0	6	0	0	0
SV_377	0	0	7	0	0	7	0	0	0	0	0	0	4	0	0	0	0	0	8	0	0	4	4	5	0	0	0	0	7	7	0	0	0	0	0	0	0	0	8	0
SV_378	0	0	21	0	0	0	0	0	0	0	0	0	0	0	0	0	0	0	0	0	0	0	0	0	0	0	0	0	28	0	0	0	0	0	0	12	0	0	0	0
SV_379	0	0	0	0	0	0	0	0	18	0	0	0	0	0	0	0	8	21	0	0	0	0	0	0	0	0	0	0	0	0	14	0	0	0	0	0	0	0	0	0
SV_380	0	0	0	0	0	0	0	0	0	0	0	0	0	0	0	0	19	0	12	0	12	0	0	0	0	0	0	0	8	0	9	0	0	0	0	0	0	0	0	0
SV_381	0	0	0	0	3	0	8	3	3	0	0	0	0	6	0	0	0	3	0	9	0	0	3	0	3	0	0	0	0	0	0	0	0	0	10	0	4	4	0	0
SV_382	16	0	0	0	0	0	0	0	0	0	0	0	0	0	0	16	0	0	0	0	0	0	0	0	0	0	0	0	0	0	0	0	0	0	0	0	0	26	0	0
SV_383	0	24	0	0	0	0	0	0	0	0	0	0	0	0	0	0	0	0	0	0	0	0	0	34	0	0	0	0	0	0	0	0	0	0	0	0	0	0	0	0
SV_384	0	0	0	4	0	0	0	0	0	0	0	0	0	0	0	0	0	0	8	0	0	0	0	0	10	5	2	0	0	3	7	0	0	0	0	14	0	0	4	0
SV_385	0	0	0	0	0	0	0	0	0	0	0	0	0	0	0	0	0	0	0	0	0	0	0	13	0	0	0	20	0	0	0	0	0	0	0	0	0	0	0	24
SV_386	0	0	0	0	0	0	0	5	0	0	0	0	0	0	0	0	0	0	5	0	17	0	0	0	0	0	0	0	24	0	0	0	0	0	0	5	0	0	0	0
SV_387	0	0	0	9	0	0	0	0	0	0	0	0	0	0	0	0	0	12	0	0	14	0	0	0	0	10	0	0	0	0	0	9	0	0	0	0	0	0	0	0
SV_388	0	0	0	0	0	0	0	0	0	0	0	0	0	0	0	0	20	2	0	0	0	0	0	4	8	7	0	0	0	0	0	0	6	0	0	0	3	4	0	0
SV_389	0	0	0	0	0	0	0	15	7	0	0	0	0	0	6	0	0	0	0	0	0	0	0	4	0	4	0	0	0	0	0	0	0	8	0	0	0	0	0	8
SV_390	0	0	4	8	4	0	0	0	0	0	0	0	5	6	2	0	0	0	6	0	0	3	0	0	0	0	0	3	2	0	2	6	0	0	0	0	0	0	0	0
SV_392	4	3	0	3	0	0	3	4	0	0	0	0	0	0	0	4	0	0	0	2	3	5	0	0	0	6	0	0	0	0	0	0	2	0	0	0	0	0	6	3
SV_393	0	0	0	0	0	0	10	0	7	0	7	0	0	0	0	0	0	0	0	0	0	15	0	0	0	0	0	0	0	2	0	0	0	0	0	3	4	0	0	0
SV_394	0	0	0	0	13	6	0	0	0	0	0	0	0	0	0	0	0	0	0	0	0	5	0	0	0	0	0	0	6	8	0	5	0	0	0	4	0	0	0	0
SV_395	0	0	0	0	0	0	9	0	0	0	5	0	0	0	5	0	16	0	0	0	0	0	0	0	0	0	0	0	0	3	0	0	8	0	0	0	0	0	0	0
SV_396	5	0	0	0	0	3	0	0	4	0	0	0	0	3	6	0	0	0	0	0	0	0	0	0	2	0	0	5	0	0	0	0	0	2	0	6	9	0	0	0
SV_397	0	4	11	0	10	0	0	0	0	0	0	0	0	0	0	0	0	0	0	0	0	15	0	0	5	0	0	0	0	0	0	0	0	0	0	0	0	0	0	0
SV_398	0	0	0	3	0	3	0	0	0	0	0	0	0	0	0	0	0	0	0	4	0	3	0	0	6	0	2	0	0	0	2	4	0	0	0	7	3	0	0	0
SV_400	0	0	0	3	0	0	0	0	0	0	0	0	0	0	0	10	0	0	0	0	0	0	0	0	0	0	0	6	6	5	0	0	0	0	0	0	7	0	0	0
SV_401	0	0	0	0	0	0	0	0	0	6	0	0	0	0	0	0	8	0	0	0	0	0	0	4	0	0	0	0	3	0	3	0	0	0	0	0	13	0	0	0
SV_402	0	0	0	0	0	0	0	0	0	0	0	10	0	0	0	0	10	0	0	0	0	0	0	0	0	15	0	0	0	0	0	0	0	0	0	0	0	0	0	0
SV_403	0	0	0	0	0	0	0	0	0	0	0	0	0	0	0	0	0	0	0	0	0	15	8	0	0	0	0	0	0	0	8	0	0	0	0	0	0	0	0	0
SV_404	0	0	0	0	0	0	0	0	0	0	0	0	0	0	0	13	0	0	0	0	0	0	0	17	0	0	0	0	0	0	0	0	0	0	0	0	0	0	0	0
SV_407	0	0	0	0	0	0	0	0	11	0	5	0	0	0	0	0	4	0	0	0	0	0	0	0	0	0	0	0	0	2	3	3	0	0	0	0	0	0	0	0
SV_408	0	0	0	0	0	0	0	0	0	0	0	0	14	0	0	0	0	5	0	0	9	0	0	0	0	0	0	0	0	0	0	0	0	0	0	0	0	0	0	0
SV_410	0	0	0	0	0	0	0	0	0	0	0	0	0	0	0	0	0	0	24	0	0	0	0	0	0	0	0	0	0	0	0	0	0	0	0	0	0	3	0	0
SV_411	0	0	0	0	12	9	0	0	0	0	0	5	0	0	0	0	0	0	0	0	0	0	0	0	0	0	0	0	0	0	0	0	0	0	0	0	0	0	0	0
SV_412	0	0	0	0	0	0	0	0	0	0	0	0	0	0	0	0	0	0	0	0	0	0	0	0	13	13	0	0	0	0	0	0	0	0	0	0	0	0	0	0
SV_413	0	0	0	0	0	0	0	0	0	0	0	0	0	0	0	0	0	0	0	0	0	0	0	0	0	0	0	0	0	0	3	0	0	0	0	0	23	0	0	0
SV_414	0	0	0	0	0	0	0	0	0	0	0	0	0	0	0	0	0	0	12	0	0	0	0	0	0	0	0	0	0	0	0	0	0	0	0	13	0	0	0	0
SV_415	4	2	0	5	0	0	0	0	0	0	0	2	0	0	0	0	0	0	0	0	2	0	0	0	0	0	0	0	0	0	0	2	0	0	4	3	0	0	0	0
SV_417	0	0	0	0	0	0	0	0	0	0	0	0	0	0	0	0	0	0	0	0	0	0	0	7	0	0	0	0	0	0	6	0	0	0	0	4	0	0	0	7
SV_418	0	0	0	0	0	0	0	0	0	0	0	0	0	0	0	0	0	0	0	16	0	0	0	0	0	0	0	0	0	0	0	0	0	0	0	0	0	7	0	0
SV_420	0	0	0	0	0	0	0	0	9	0	0	0	0	0	0	0	0	0	0	0	0	0	0	0	0	0	13	0	0	0	0	0	0	0	0	0	0	0	0	0
SV_421	0	0	0	0	0	0	0	0	0	0	0	0	9	0	0	0	6	0	0	0	0	0	7	0	0	0	0	0	0	0	0	0	0	0	0	0	0	0	0	0
SV_422	0	0	0	0	0	0	0	0	0	0	0	0	0	0	14	0	0	0	0	0	0	0	0	0	0	0	0	0	0	8	0	0	0	0	0	0	0	0	0	0
SV_423	0	0	0	0	0	0	7	0	0	0	0	0	10	0	0	0	0	0	0	0	0	0	0	0	0	0	0	0	0	0	0	4	0	0	0	0	0	0	0	0
SV_425	0	0	0	0	0	0	0	0	0	13	0	5	0	0	0	0	0	0	0	3	0	0	0	0	0	0	0	0	0	0	0	0	0	0	0	0	0	0	0	0
SV_426	0	0	0	0	0	0	0	0	0	0	10	0	0	0	0	0	0	0	11	0	0	0	0	0	0	0	0	0	0	0	0	0	0	0	0	0	0	0	0	0
SV_427	0	0	0	0	0	0	0	0	0	0	0	0	0	0	0	0	0	0	0	0	0	4	0	0	0	0	3	0	0	0	0	0	0	0	4	0	0	0	10	0
SV_428	0	2	0	0	0	0	0	0	0	0	2	0	0	0	0	0	0	0	0	0	0	4	6	0	0	2	0	0	0	0	0	0	0	0	0	0	0	4	0	0
SV_429	0	0	0	0	0	0	0	7	0	0	0	0	0	3	0	0	0	0	0	0	0	0	0	0	0	0	0	0	0	0	0	0	0	0	0	0	0	0	0	10
SV_430	0	3	0	0	0	11	0	0	0	0	0	0	0	0	0	0	0	0	0	0	0	0	0	0	0	0	0	0	0	0	0	0	0	0	0	0	0	3	2	0
SV_431	0	0	13	0	0	0	0	0	0	0	0	0	0	0	0	6	0	0	0	0	0	0	0	0	0	0	0	0	0	0	0	0	0	0	0	0	0	0	0	0
SV_433	0	0	0	0	0	0	0	0	0	0	0	0	0	0	0	0	0	0	0	0	0	0	0	8	11	0	0	0	0	0	0	0	0	0	0	0	0	0	0	0
SV_434	3	0	0	0	0	0	0	0	0	0	0	0	0	0	0	0	0	0	0	0	0	2	0	0	4	0	0	0	0	0	0	0	0	0	4	0	5	0	0	0
SV_435	0	0	0	0	0	2	0	0	0	0	0	0	0	0	0	0	0	0	0	0	7	0	0	0	0	0	0	0	0	0	0	0	0	0	9	0	0	0	0	0
SV_436	0	0	0	0	0	0	0	0	0	4	0	0	0	0	0	0	6	0	0	0	0	0	0	0	0	0	0	0	0	0	0	0	8	0	0	0	0	0	0	0
SV_437	0	0	0	0	0	0	0	0	0	0	0	0	0	0	0	0	0	0	6	0	0	8	0	0	0	0	0	0	0	0	0	0	0	0	0	0	0	0	0	4
SV_438	0	0	0	0	0	0	0	0	0	0	0	0	0	0	0	0	0	0	0	0	0	0	0	0	0	0	4	0	4	0	0	0	2	0	0	5	3	0	0	0
SV_440	0	0	4	0	0	0	6	0	0	0	0	0	0	0	0	0	0	0	0	0	0	0	0	0	0	0	0	3	0	0	0	0	0	0	0	0	4	0	0	0
SV_441	0	0	0	0	0	0	0	0	0	0	0	0	0	0	0	0	10	0	0	0	0	0	0	0	0	0	0	0	0	0	0	0	0	0	0	0	7	0	0	0
SV_442	0	0	0	0	0	0	0	0	0	0	0	0	0	0	0	0	0	0	6	0	0	0	0	0	0	0	0	0	0	0	0	0	0	0	0	0	0	0	11	0
SV_443	0	0	0	0	0	0	0	0	0	0	0	0	0	0	0	0	0	0	0	0	0	7	0	0	5	0	0	0	0	0	0	0	0	0	5	0	0	0	0	0
SV_444	0	0	0	0	0	0	0	0	0	0	0	0	0	0	0	0	0	0	0	0	0	0	0	0	13	0	0	0	0	0	0	0	0	4	0	0	0	0	0	0
SV_445	0	0	0	0	0	0	0	0	0	0	0	0	0	0	0	0	0	0	0	0	0	0	0	0	0	0	0	0	0	7	0	0	0	0	0	0	10	0	0	0
SV_446	9	0	0	0	0	0	0	0	0	0	0	0	0	0	0	0	0	0	0	0	0	0	0	7	0	0	0	0	0	0	0	0	0	0	0	0	0	0	0	0
SV_448	0	0	0	0	0	0	10	0	0	0	0	0	0	0	0	0	0	0	0	0	0	0	0	0	0	0	0	0	4	0	2	0	0	0	0	0	0	0	0	0
SV_449	0	0	0	0	0	0	0	0	0	0	0	0	0	0	0	0	3	3	0	0	2	6	0	0	0	0	2	0	0	0	0	0	0	0	0	0	0	0	0	0
SV_450	0	11	0	0	0	0	0	0	0	0	4	0	0	0	0	0	0	0	0	0	0	0	0	0	0	0	0	0	0	0	0	0	0	0	0	0	0	0	0	0
SV_452	0	0	0	0	0	0	0	0	0	0	0	4	0	0	0	0	0	0	0	0	0	0	0	0	0	0	0	0	11	0	0	0	0	0	0	0	0	0	0	0
SV_453	0	0	0	0	0	0	0	0	0	0	0	0	0	0	0	0	0	0	5	0	0	3	0	0	0	0	0	0	0	0	0	0	0	0	0	0	7	0	0	0
SV_454	0	0	0	0	3	0	0	0	0	0	0	0	0	4	0	0	0	0	0	0	0	0	0	0	0	0	0	0	0	0	7	0	0	0	0	0	0	0	0	0
SV_456	0	0	0	0	0	0	0	0	0	5	0	0	0	0	0	0	0	0	0	0	0	0	0	0	0	0	0	0	0	0	0	0	0	0	0	0	0	0	0	9
SV_457	0	0	0	0	0	0	0	0	0	0	0	0	2	0	0	0	3	0	0	0	0	0	2	0	0	0	0	0	0	0	0	0	0	0	0	7	0	0	0	0
SV_458	0	0	0	0	0	0	0	0	0	0	0	0	0	5	0	0	0	0	0	0	0	0	0	0	0	0	0	0	0	0	0	0	0	0	0	7	2	0	0	0
SV_459	0	0	0	0	0	0	0	0	0	0	0	0	0	0	4	0	0	0	0	0	0	0	0	0	0	0	0	10	0	0	0	0	0	0	0	0	0	0	0	0
SV_460	0	0	0	0	0	0	0	0	0	0	0	0	0	0	0	0	9	0	0	0	0	0	0	0	5	0	0	0	0	0	0	0	0	0	0	0	0	0	0	0
SV_461	0	0	0	0	0	0	0	0	0	0	0	0	0	0	0	0	4	0	0	0	0	0	3	0	0	0	0	0	0	0	0	0	0	0	0	0	0	0	0	7
SV_462	0	0	0	0	0	0	0	0	0	0	0	0	0	0	0	0	0	0	0	0	0	0	8	0	0	0	0	0	0	0	0	3	0	0	0	0	0	0	3	0
SV_463	0	0	4	0	0	0	0	0	2	0	0	0	0	0	0	3	0	0	0	0	0	0	0	0	0	0	0	0	0	0	0	0	4	0	0	0	0	0	0	0
SV_464	0	0	0	0	0	0	3	0	0	3	0	0	0	0	0	0	0	0	0	0	2	0	0	0	0	0	0	0	0	0	0	0	0	0	0	5	0	0	0	0
SV_466	5	0	0	0	0	0	0	0	0	0	0	0	0	0	0	0	0	3	0	0	0	0	0	0	0	0	0	0	0	0	0	0	0	0	0	0	0	4	0	0
SV_469	0	0	0	0	0	3	0	0	0	0	0	0	0	0	3	0	0	0	0	0	0	0	0	0	0	0	0	0	0	0	0	0	0	0	0	0	0	0	6	0
SV_470	0	0	0	0	0	0	0	0	0	0	0	0	0	0	0	0	8	0	0	0	0	0	0	0	0	0	0	0	0	0	0	0	0	0	4	0	0	0	0	0
SV_471	0	0	0	0	0	0	0	0	0	0	0	0	0	0	0	4	0	0	0	0	0	0	0	0	0	0	0	0	0	0	0	0	0	0	0	7	0	0	0	0
SV_472	0	0	0	0	0	0	0	0	0	0	0	0	0	0	0	0	0	3	0	0	0	0	8	0	0	0	0	0	0	0	0	0	0	0	0	0	0	0	0	0
SV_473	0	0	0	0	0	0	0	0	0	0	0	0	0	0	0	0	0	0	0	0	0	0	3	0	0	0	0	0	0	0	0	0	0	0	0	0	5	0	3	0
SV_475	0	3	0	0	0	0	0	0	0	0	0	2	0	0	0	0	0	0	0	0	0	0	0	0	0	0	0	5	0	0	0	0	0	0	0	0	0	0	0	0
SV_476	0	0	0	0	0	3	0	0	0	0	3	0	0	0	0	0	0	0	0	0	0	0	0	0	0	0	0	0	0	0	0	2	0	0	0	0	0	0	2	0
SV_477	0	0	0	0	0	2	0	0	0	0	0	0	0	0	0	0	0	3	0	0	0	2	0	0	0	0	0	0	0	3	0	0	0	0	0	0	0	0	0	0
SV_479	0	0	0	0	0	0	2	0	0	0	0	0	0	0	0	0	0	4	0	0	0	0	0	0	0	0	0	0	4	0	0	0	0	0	0	0	0	0	0	0
SV_480	0	0	0	0	0	0	4	0	0	0	0	0	0	0	0	0	0	0	6	0	0	0	0	0	0	0	0	0	0	0	0	0	0	0	0	0	0	0	0	0
SV_481	0	0	0	0	0	0	0	4	0	0	0	0	0	0	0	0	0	0	0	6	0	0	0	0	0	0	0	0	0	0	0	0	0	0	0	0	0	0	0	0
SV_482	0	0	0	0	0	0	0	0	0	0	0	0	0	0	0	0	0	0	0	0	0	0	0	0	0	0	3	0	0	0	0	0	0	2	0	0	3	2	0	0
SV_483	0	0	0	0	0	0	0	0	0	0	0	0	0	0	0	0	0	0	0	0	0	0	0	0	0	0	0	0	0	4	0	0	0	0	0	0	0	6	0	0
SV_484	3	0	0	0	0	0	0	0	0	0	0	0	0	0	0	3	0	0	0	0	0	0	0	0	0	0	0	0	0	3	0	0	0	0	0	0	0	0	0	0
SV_485	2	0	0	0	0	0	0	0	0	0	0	0	0	0	0	0	0	0	0	0	0	2	0	2	0	0	0	0	0	0	0	3	0	0	0	0	0	0	0	0
SV_486	0	6	0	0	0	0	0	0	0	0	0	0	0	0	0	0	0	3	0	0	0	0	0	0	0	0	0	0	0	0	0	0	0	0	0	0	0	0	0	0
SV_487	0	0	0	0	0	0	0	0	0	6	0	0	0	0	0	0	0	0	0	0	0	0	0	0	0	0	0	0	0	0	0	0	0	0	0	0	3	0	0	0
SV_488	0	0	0	0	0	0	0	0	0	0	0	0	3	0	0	0	0	0	0	0	0	0	0	0	0	0	0	0	0	0	0	2	0	0	0	0	0	0	4	0
SV_489	0	0	0	0	0	0	0	0	0	0	0	0	0	0	0	0	5	0	0	0	0	0	0	0	4	0	0	0	0	0	0	0	0	0	0	0	0	0	0	0
SV_490	0	0	0	0	0	0	0	0	0	0	0	0	0	0	0	0	0	0	4	0	0	0	0	0	0	0	0	0	0	0	0	5	0	0	0	0	0	0	0	0
SV_491	3	0	0	0	0	0	0	0	0	0	0	0	0	0	0	0	0	0	0	0	0	0	0	0	0	0	0	0	0	0	0	2	0	0	0	0	0	0	3	0
SV_492	0	0	2	0	0	0	0	0	0	0	0	0	0	0	0	0	0	0	2	0	0	0	0	0	0	0	0	0	0	4	0	0	0	0	0	0	0	0	0	0
SV_493	0	0	6	0	0	0	0	0	0	0	0	0	0	0	0	0	0	0	0	0	0	0	0	0	2	0	0	0	0	0	0	0	0	0	0	0	0	0	0	0
SV_494	0	0	0	2	0	0	0	0	0	0	0	0	0	0	0	0	0	0	6	0	0	0	0	0	0	0	0	0	0	0	0	0	0	0	0	0	0	0	0	0
SV_495	0	0	0	0	0	0	5	0	0	0	0	0	0	0	0	0	0	0	0	0	0	0	0	3	0	0	0	0	0	0	0	0	0	0	0	0	0	0	0	0
SV_496	0	0	0	0	0	0	0	0	2	0	0	0	0	0	0	0	0	0	0	0	0	0	0	0	6	0	0	0	0	0	0	0	0	0	0	0	0	0	0	0
SV_499	0	0	0	0	0	0	0	0	0	0	0	0	0	5	0	0	0	0	0	0	0	0	0	0	0	0	0	3	0	0	0	0	0	0	0	0	0	0	0	0
SV_501	0	0	0	0	0	0	0	0	0	0	0	0	0	0	0	0	0	0	0	0	0	0	0	4	0	0	0	0	0	0	0	0	0	0	0	4	0	0	0	0
SV_502	0	0	0	0	0	0	0	0	0	0	0	0	0	0	0	0	0	0	0	0	0	0	0	0	3	0	0	0	0	0	0	0	0	0	0	0	0	5	0	0
SV_503	3	0	0	0	0	0	0	0	0	4	0	0	0	0	0	0	0	0	0	0	0	0	0	0	0	0	0	0	0	0	0	0	0	0	0	0	0	0	0	0
SV_504	0	0	0	0	0	4	0	0	0	0	0	0	0	0	0	0	0	0	0	0	0	0	0	0	0	0	0	0	0	0	0	0	0	0	0	3	0	0	0	0
SV_505	0	0	0	0	0	0	0	4	0	0	0	0	0	0	0	0	0	0	0	0	0	0	0	0	0	0	0	0	0	3	0	0	0	0	0	0	0	0	0	0
SV_507	0	0	0	0	0	0	0	0	0	0	0	0	3	0	0	0	0	0	0	0	0	0	0	0	0	0	0	2	0	0	2	0	0	0	0	0	0	0	0	0
SV_509	0	0	0	0	0	0	0	0	0	0	0	0	0	0	0	0	0	2	3	0	0	0	0	0	0	0	2	0	0	0	0	0	0	0	0	0	0	0	0	0
SV_510	0	0	0	0	0	0	0	0	0	0	0	0	0	0	0	0	0	0	0	5	0	0	0	0	0	2	0	0	0	0	0	0	0	0	0	0	0	0	0	0
SV_511	0	0	0	0	0	0	0	0	0	0	0	0	0	0	0	0	0	0	0	0	0	3	0	0	0	4	0	0	0	0	0	0	0	0	0	0	0	0	0	0
SV_512	0	3	0	0	0	0	0	0	0	0	3	0	0	0	0	0	0	0	0	0	0	0	0	0	0	0	0	0	0	0	0	0	0	0	0	0	0	0	0	0
SV_513	0	0	0	0	0	0	0	2	0	0	0	0	0	0	0	0	2	0	0	0	0	0	0	0	0	0	0	0	0	0	0	0	0	0	0	0	0	0	0	2
SV_514	0	0	0	0	0	0	0	0	0	0	0	0	0	2	0	0	0	0	0	0	0	4	0	0	0	0	0	0	0	0	0	0	0	0	0	0	0	0	0	0
SV_515	0	0	0	0	0	0	0	0	0	0	0	0	0	0	0	0	4	0	0	0	0	0	2	0	0	0	0	0	0	0	0	0	0	0	0	0	0	0	0	0
SV_517	0	0	0	0	0	0	0	0	0	0	0	0	0	0	0	0	0	0	0	0	0	0	0	0	0	0	0	0	0	0	0	0	0	0	0	2	0	0	4	0
SV_520	0	0	0	0	0	0	0	0	0	0	0	0	0	0	0	0	0	0	0	0	3	0	0	0	0	0	0	0	0	0	0	0	0	2	0	0	0	0	0	0
SV_521	0	0	0	0	0	0	0	0	0	0	0	0	0	0	0	0	0	0	0	0	0	0	0	0	0	0	0	3	0	0	0	0	0	0	0	0	2	0	0	0
SV_522	0	0	0	0	0	0	0	0	0	0	0	0	0	0	0	0	0	0	0	0	0	0	0	0	0	0	0	2	0	0	0	0	0	0	0	3	0	0	0	0
SV_523	0	0	2	0	0	0	0	0	2	0	0	0	0	0	0	0	0	0	0	0	0	0	0	0	0	0	0	0	0	0	0	0	0	0	0	0	0	0	0	0
SV_524	0	0	2	0	0	0	0	0	0	0	0	2	0	0	0	0	0	0	0	0	0	0	0	0	0	0	0	0	0	0	0	0	0	0	0	0	0	0	0	0
SV_525	0	0	0	2	0	0	0	0	0	0	0	2	0	0	0	0	0	0	0	0	0	0	0	0	0	0	0	0	0	0	0	0	0	0	0	0	0	0	0	0
SV_526	0	0	0	0	0	2	0	0	0	0	0	0	0	0	0	0	0	0	0	0	0	0	2	0	0	0	0	0	0	0	0	0	0	0	0	0	0	0	0	0
SV_527	0	0	0	0	0	0	0	0	0	0	0	0	2	0	0	0	0	0	0	0	0	0	2	0	0	0	0	0	0	0	0	0	0	0	0	0	0	0	0	0
SV_528	0	0	0	0	0	0	0	0	0	0	0	0	0	0	2	0	0	0	0	0	0	0	0	0	0	0	0	0	0	0	0	0	2	0	0	0	0	0	0	0
SV_529	0	0	0	0	0	0	0	0	0	0	0	0	0	0	0	0	0	2	0	0	2	0	0	0	0	0	0	0	0	0	0	0	0	0	0	0	0	0	0	0
SV_531	0	0	0	0	0	0	0	0	0	0	0	0	0	0	0	0	0	0	0	0	0	0	0	0	0	2	0	0	0	0	0	2	0	0	0	0	0	0	0	0
SV_532	0	0	0	0	0	0	0	0	0	0	0	0	0	0	0	0	0	0	0	0	0	0	0	0	0	0	0	0	0	2	0	2	0	0	0	0	0	0	0	0

## Sheet: 50%Taxonomy
	Kingdom	Phylum	Class	Order	Family	Genus
SV_1	Bacteria	Verrucomicrobiota	Verrucomicrobiae	Verrucomicrobiales	Akkermansiaceae	Akkermansia
SV_2	Bacteria	Firmicutes	Clostridia	Peptostreptococcales-Tissierellales	Peptostreptococcaceae	Paeniclostridium
SV_3	Bacteria	Firmicutes	Clostridia	Clostridiales	Clostridiaceae	Clostridium sensu stricto 1
SV_4	Bacteria	Actinobacteriota	Coriobacteriia	Coriobacteriales	Atopobiaceae	Coriobacteriaceae UCG-002
SV_5	Bacteria	Firmicutes	Clostridia	Oscillospirales	[Eubacterium] coprostanoligenes group	NA
SV_6	Bacteria	Firmicutes	Bacilli	Erysipelotrichales	Erysipelatoclostridiaceae	Erysipelatoclostridium
SV_7	Bacteria	Firmicutes	Clostridia	Oscillospirales	Ruminococcaceae	Ruminococcus
SV_8	Bacteria	Firmicutes	Bacilli	Erysipelotrichales	Erysipelotrichaceae	Allobaculum
SV_9	Bacteria	Firmicutes	Bacilli	Erysipelotrichales	Erysipelotrichaceae	Dubosiella
SV_10	Bacteria	Firmicutes	Clostridia	Lachnospirales	Lachnospiraceae	[Eubacterium] fissicatena group
SV_11	Bacteria	Firmicutes	Clostridia	Oscillospirales	Oscillospiraceae	UCG-005
SV_12	Bacteria	Bacteroidota	Bacteroidia	Bacteroidales	Tannerellaceae	NA
SV_13	Bacteria	Firmicutes	Clostridia	Lachnospirales	Lachnospiraceae	Blautia
SV_14	Bacteria	Firmicutes	Bacilli	Lactobacillales	Lactobacillaceae	Lactobacillus
SV_15	Bacteria	Firmicutes	Bacilli	Erysipelotrichales	Erysipelotrichaceae	Allobaculum
SV_16	Bacteria	Firmicutes	Clostridia	Clostridia UCG-014	NA	NA
SV_17	Bacteria	Firmicutes	Bacilli	Lactobacillales	Enterococcaceae	Enterococcus
SV_18	Bacteria	Firmicutes	Clostridia	Lachnospirales	Lachnospiraceae	[Ruminococcus] gnavus group
SV_19	Bacteria	Firmicutes	Clostridia	Lachnospirales	Lachnospiraceae	Blautia
SV_20	Bacteria	Actinobacteriota	Actinobacteria	Micrococcales	Micrococcaceae	Rothia
SV_21	Bacteria	Firmicutes	Bacilli	Erysipelotrichales	Erysipelotrichaceae	Allobaculum
SV_22	Bacteria	Firmicutes	Bacilli	Erysipelotrichales	Erysipelotrichaceae	Faecalitalea
SV_23	Bacteria	Firmicutes	Clostridia	Oscillospirales	[Eubacterium] coprostanoligenes group	NA
SV_24	Bacteria	Firmicutes	Clostridia	Lachnospirales	Lachnospiraceae	NA
SV_25	Bacteria	Firmicutes	Clostridia	Lachnospirales	Lachnospiraceae	NA
SV_27	Bacteria	Firmicutes	Bacilli	Lactobacillales	Lactobacillaceae	Ligilactobacillus
SV_28	Bacteria	Firmicutes	Bacilli	Erysipelotrichales	Erysipelotrichaceae	Allobaculum
SV_29	Bacteria	Firmicutes	Clostridia	Lachnospirales	Lachnospiraceae	Sellimonas
SV_30	Bacteria	Firmicutes	Bacilli	Erysipelotrichales	Erysipelatoclostridiaceae	Erysipelatoclostridium
SV_31	Bacteria	Bacteroidota	Bacteroidia	Bacteroidales	Muribaculaceae	NA
SV_32	Bacteria	Firmicutes	Clostridia	Lachnospirales	Lachnospiraceae	NA
SV_33	Bacteria	Firmicutes	Clostridia	Lachnospirales	Lachnospiraceae	Blautia
SV_34	Bacteria	Firmicutes	Bacilli	Lactobacillales	Lactobacillaceae	HT002
SV_35	Bacteria	Firmicutes	Clostridia	Oscillospirales	Oscillospiraceae	UCG-005
SV_36	Bacteria	Firmicutes	Clostridia	Lachnospirales	Lachnospiraceae	NA
SV_37	Bacteria	Bacteroidota	Bacteroidia	Bacteroidales	Muribaculaceae	NA
SV_38	Bacteria	Firmicutes	Clostridia	Oscillospirales	Oscillospiraceae	NA
SV_39	Bacteria	Firmicutes	Bacilli	Erysipelotrichales	Erysipelotrichaceae	Turicibacter
SV_40	Bacteria	Firmicutes	Clostridia	Lachnospirales	Lachnospiraceae	Shuttleworthia
SV_41	Bacteria	Firmicutes	Bacilli	Erysipelotrichales	Erysipelatoclostridiaceae	Coprobacillus
SV_42	Bacteria	Firmicutes	Clostridia	Lachnospirales	Lachnospiraceae	NA
SV_43	Bacteria	Firmicutes	Clostridia	Lachnospirales	Lachnospiraceae	Blautia
SV_44	Bacteria	Firmicutes	Clostridia	Lachnospirales	Lachnospiraceae	Lachnospiraceae UCG-001
SV_45	Bacteria	Firmicutes	Bacilli	Lactobacillales	Streptococcaceae	Streptococcus
SV_46	Bacteria	Firmicutes	Clostridia	Lachnospirales	Lachnospiraceae	Frisingicoccus
SV_47	Bacteria	Bacteroidota	Bacteroidia	Bacteroidales	Muribaculaceae	NA
SV_48	Bacteria	Firmicutes	Bacilli	Erysipelotrichales	Erysipelatoclostridiaceae	Erysipelatoclostridium
SV_49	Bacteria	Bacteroidota	Bacteroidia	Bacteroidales	Muribaculaceae	NA
SV_50	Bacteria	Firmicutes	Clostridia	Lachnospirales	Lachnospiraceae	Blautia
SV_51	Bacteria	Bacteroidota	Bacteroidia	Bacteroidales	Muribaculaceae	NA
SV_52	Bacteria	Firmicutes	Clostridia	Oscillospirales	Oscillospiraceae	UCG-005
SV_53	Bacteria	Firmicutes	Clostridia	Oscillospirales	Ruminococcaceae	NA
SV_54	Bacteria	Firmicutes	Clostridia	Oscillospirales	Oscillospiraceae	NK4A214 group
SV_55	Bacteria	Firmicutes	Clostridia	Peptostreptococcales-Tissierellales	Peptostreptococcaceae	NA
SV_56	Bacteria	Firmicutes	Clostridia	Clostridia UCG-014	NA	NA
SV_57	Bacteria	Firmicutes	Bacilli	Erysipelotrichales	Erysipelotrichaceae	Faecalitalea
SV_58	Bacteria	Firmicutes	Bacilli	Erysipelotrichales	Erysipelatoclostridiaceae	Candidatus Stoquefichus
SV_59	Bacteria	Firmicutes	Clostridia	Lachnospirales	Lachnospiraceae	Blautia
SV_60	Bacteria	Firmicutes	Clostridia	Lachnospirales	Lachnospiraceae	Lachnospiraceae NK4A136 group
SV_61	Bacteria	Firmicutes	Clostridia	Oscillospirales	Oscillospiraceae	NA
SV_62	Bacteria	Proteobacteria	Gammaproteobacteria	Enterobacterales	Enterobacteriaceae	Citrobacter
SV_63	Bacteria	Firmicutes	Clostridia	Peptostreptococcales-Tissierellales	Peptostreptococcaceae	Clostridioides
SV_64	Bacteria	Firmicutes	Clostridia	Lachnospirales	Lachnospiraceae	[Eubacterium] hallii group
SV_66	Bacteria	Firmicutes	Clostridia	Lachnospirales	Lachnospiraceae	NA
SV_68	Bacteria	Firmicutes	Clostridia	Clostridia UCG-014	NA	NA
SV_69	Bacteria	Firmicutes	Clostridia	Peptostreptococcales-Tissierellales	Peptostreptococcaceae	Paeniclostridium
SV_70	Bacteria	Firmicutes	Clostridia	Lachnospirales	Lachnospiraceae	Shuttleworthia
SV_71	Bacteria	Firmicutes	Clostridia	Oscillospirales	Oscillospiraceae	NA
SV_72	Bacteria	Actinobacteriota	Actinobacteria	Corynebacteriales	Corynebacteriaceae	Corynebacterium
SV_73	Bacteria	Firmicutes	Clostridia	Oscillospirales	Ruminococcaceae	Incertae Sedis
SV_74	Bacteria	Bacteroidota	Bacteroidia	Bacteroidales	Muribaculaceae	NA
SV_75	Bacteria	Firmicutes	Clostridia	Oscillospirales	Oscillospiraceae	Colidextribacter
SV_76	Bacteria	Firmicutes	Clostridia	Clostridia UCG-014	NA	NA
SV_77	Bacteria	Firmicutes	Bacilli	Erysipelotrichales	Erysipelotrichaceae	Faecalibaculum
SV_78	Bacteria	Firmicutes	Clostridia	Lachnospirales	Lachnospiraceae	NA
SV_79	Bacteria	Firmicutes	Clostridia	Oscillospirales	Oscillospiraceae	UCG-002
SV_80	Bacteria	Firmicutes	Clostridia	Clostridia UCG-014	NA	NA
SV_81	Bacteria	Firmicutes	Clostridia	Lachnospirales	Lachnospiraceae	Shuttleworthia
SV_83	Bacteria	Firmicutes	Clostridia	Lachnospirales	Lachnospiraceae	[Eubacterium] hallii group
SV_84	Bacteria	Firmicutes	Clostridia	Oscillospirales	Ethanoligenenaceae	NA
SV_88	Bacteria	Firmicutes	Bacilli	Erysipelotrichales	Erysipelotrichaceae	Holdemania
SV_89	Bacteria	Firmicutes	Clostridia	NA	NA	NA
SV_90	Bacteria	Firmicutes	Clostridia	Oscillospirales	Ruminococcaceae	UBA1819
SV_93	Bacteria	Proteobacteria	Gammaproteobacteria	Enterobacterales	Enterobacteriaceae	NA
SV_95	Bacteria	Firmicutes	Bacilli	Lactobacillales	Lactobacillaceae	HT002
SV_96	Bacteria	Firmicutes	Clostridia	Peptostreptococcales-Tissierellales	Anaerovoracaceae	NA
SV_97	Bacteria	Firmicutes	Clostridia	Peptococcales	Peptococcaceae	NA
SV_98	Bacteria	Firmicutes	Bacilli	Lactobacillales	Streptococcaceae	Streptococcus
SV_99	Bacteria	Firmicutes	Clostridia	Oscillospirales	Oscillospiraceae	Oscillibacter
SV_100	Bacteria	Firmicutes	Clostridia	Lachnospirales	Lachnospiraceae	Lachnospiraceae UCG-010
SV_101	Bacteria	Deferribacterota	Deferribacteres	Deferribacterales	Deferribacteraceae	Mucispirillum
SV_102	Bacteria	Actinobacteriota	Actinobacteria	Bifidobacteriales	Bifidobacteriaceae	Bifidobacterium
SV_103	Bacteria	Actinobacteriota	Coriobacteriia	Coriobacteriales	Eggerthellaceae	Adlercreutzia
SV_105	Bacteria	Proteobacteria	Gammaproteobacteria	Enterobacterales	Enterobacteriaceae	Raoultella
SV_106	Bacteria	Firmicutes	Clostridia	Oscillospirales	UCG-010	NA
SV_107	Bacteria	Actinobacteriota	Coriobacteriia	Coriobacteriales	Eggerthellaceae	NA
SV_108	Bacteria	Firmicutes	Clostridia	Oscillospirales	Oscillospiraceae	NA
SV_109	Bacteria	Actinobacteriota	Coriobacteriia	Coriobacteriales	Eggerthellaceae	Enterorhabdus
SV_110	Bacteria	Firmicutes	Clostridia	Peptostreptococcales-Tissierellales	Anaerovoracaceae	[Eubacterium] nodatum group
SV_111	Bacteria	Firmicutes	Bacilli	Lactobacillales	Streptococcaceae	Streptococcus
SV_112	Bacteria	Bacteroidota	Bacteroidia	Bacteroidales	Muribaculaceae	NA
SV_114	Bacteria	Firmicutes	Bacilli	Lactobacillales	Aerococcaceae	Globicatella
SV_115	Bacteria	Bacteroidota	Bacteroidia	Bacteroidales	Muribaculaceae	NA
SV_118	Bacteria	Proteobacteria	Gammaproteobacteria	Enterobacterales	Pasteurellaceae	Rodentibacter
SV_119	Bacteria	Actinobacteriota	Coriobacteriia	Coriobacteriales	NA	NA
SV_122	Bacteria	Firmicutes	Clostridia	Clostridia UCG-014	NA	NA
SV_123	Bacteria	Firmicutes	Clostridia	Peptococcales	Peptococcaceae	NA
SV_124	Bacteria	Firmicutes	Clostridia	Lachnospirales	Lachnospiraceae	NA
SV_125	Bacteria	Firmicutes	Clostridia	Clostridia UCG-014	NA	NA
SV_126	Bacteria	Firmicutes	Bacilli	Erysipelotrichales	Erysipelotrichaceae	[Clostridium] innocuum group
SV_127	Bacteria	Firmicutes	Clostridia	Lachnospirales	Lachnospiraceae	Acetatifactor
SV_128	Bacteria	Firmicutes	Clostridia	Oscillospirales	Oscillospiraceae	NA
SV_129	Bacteria	Firmicutes	Clostridia	Lachnospirales	Lachnospiraceae	Stomatobaculum
SV_132	Bacteria	Firmicutes	Bacilli	Erysipelotrichales	Erysipelotrichaceae	NA
SV_134	Bacteria	Actinobacteriota	Coriobacteriia	Coriobacteriales	Eggerthellaceae	Gordonibacter
SV_135	Bacteria	Firmicutes	Clostridia	Clostridia UCG-014	NA	NA
SV_136	Bacteria	Firmicutes	Clostridia	Lachnospirales	Lachnospiraceae	Lachnospiraceae NK4A136 group
SV_137	Bacteria	Actinobacteriota	Actinobacteria	Actinomycetales	Actinomycetaceae	Trueperella
SV_138	Bacteria	Firmicutes	Clostridia	Oscillospirales	[Clostridium] methylpentosum group	NA
SV_139	Bacteria	Firmicutes	Clostridia	Peptococcales	Peptococcaceae	NA
SV_140	Bacteria	Firmicutes	Clostridia	NA	NA	NA
SV_141	Bacteria	Firmicutes	Clostridia	Lachnospirales	Lachnospiraceae	NA
SV_142	Bacteria	Firmicutes	Clostridia	Lachnospirales	Lachnospiraceae	NA
SV_143	Bacteria	Firmicutes	Clostridia	Oscillospirales	Ruminococcaceae	NA
SV_144	Bacteria	Firmicutes	Clostridia	Oscillospirales	Oscillospiraceae	Intestinimonas
SV_145	Bacteria	Firmicutes	Clostridia	Oscillospirales	Oscillospiraceae	Intestinimonas
SV_146	Bacteria	Firmicutes	Clostridia	Oscillospirales	Ruminococcaceae	Anaerofilum
SV_147	Bacteria	Firmicutes	Bacilli	Lactobacillales	Enterococcaceae	Enterococcus
SV_148	Bacteria	Actinobacteriota	Actinobacteria	Corynebacteriales	Corynebacteriaceae	Corynebacterium
SV_150	Bacteria	Firmicutes	Clostridia	Christensenellales	Christensenellaceae	Christensenellaceae R-7 group
SV_151	Bacteria	Firmicutes	Clostridia	Oscillospirales	Ruminococcaceae	NA
SV_152	Bacteria	Firmicutes	Clostridia	Lachnospirales	Lachnospiraceae	NA
SV_153	Bacteria	Firmicutes	Clostridia	Lachnospirales	Lachnospiraceae	NA
SV_155	Bacteria	Firmicutes	Clostridia	Oscillospirales	Oscillospiraceae	NA
SV_156	Bacteria	Firmicutes	Clostridia	Oscillospirales	Ruminococcaceae	Anaerotruncus
SV_157	Bacteria	Firmicutes	Clostridia	Lachnospirales	Lachnospiraceae	NA
SV_159	Bacteria	Firmicutes	Bacilli	Staphylococcales	Staphylococcaceae	Staphylococcus
SV_160	Bacteria	Firmicutes	Clostridia	Oscillospirales	Ruminococcaceae	Ruminococcus
SV_161	Bacteria	Firmicutes	Clostridia	Oscillospirales	Oscillospiraceae	Flavonifractor
SV_162	Bacteria	Firmicutes	Clostridia	Oscillospirales	Ruminococcaceae	NA
SV_163	Bacteria	Firmicutes	Clostridia	NA	NA	NA
SV_164	Bacteria	Firmicutes	Clostridia	Oscillospirales	Ruminococcaceae	Anaerotruncus
SV_165	Bacteria	Firmicutes	Clostridia	Clostridia vadinBB60 group	NA	NA
SV_166	Bacteria	Cyanobacteria	Vampirivibrionia	Gastranaerophilales	NA	NA
SV_167	Bacteria	Firmicutes	Clostridia	Clostridia UCG-014	NA	NA
SV_169	Bacteria	Firmicutes	Clostridia	Oscillospirales	[Eubacterium] coprostanoligenes group	NA
SV_170	Bacteria	Firmicutes	Clostridia	Lachnospirales	Lachnospiraceae	ASF356
SV_171	Bacteria	Actinobacteriota	Actinobacteria	Corynebacteriales	Corynebacteriaceae	Corynebacterium
SV_172	Bacteria	Firmicutes	Clostridia	Oscillospirales	Ruminococcaceae	NA
SV_176	Bacteria	Bacteroidota	Bacteroidia	Bacteroidales	Muribaculaceae	NA
SV_177	Bacteria	Bacteroidota	Bacteroidia	Bacteroidales	Muribaculaceae	NA
SV_179	Bacteria	Firmicutes	Clostridia	Oscillospirales	Ruminococcaceae	NA
SV_180	Bacteria	Bacteroidota	Bacteroidia	Bacteroidales	Muribaculaceae	NA
SV_181	Bacteria	Firmicutes	Clostridia	Oscillospirales	Oscillospiraceae	NA
SV_185	Bacteria	Firmicutes	Clostridia	Oscillospirales	Ruminococcaceae	NA
SV_186	Bacteria	Firmicutes	Clostridia	Oscillospirales	Oscillospiraceae	NA
SV_187	Bacteria	Firmicutes	Clostridia	Peptostreptococcales-Tissierellales	Anaerovoracaceae	[Eubacterium] brachy group
SV_188	Bacteria	Firmicutes	Clostridia	Oscillospirales	Ruminococcaceae	Paludicola
SV_190	Bacteria	Bacteroidota	Bacteroidia	Bacteroidales	Tannerellaceae	NA
SV_191	Bacteria	Firmicutes	Bacilli	Lactobacillales	Aerococcaceae	Facklamia
SV_192	Bacteria	Bacteroidota	Bacteroidia	Bacteroidales	Muribaculaceae	NA
SV_194	Bacteria	Firmicutes	Clostridia	Clostridia UCG-014	NA	NA
SV_195	Bacteria	Firmicutes	Clostridia	Oscillospirales	Ruminococcaceae	Candidatus Soleaferrea
SV_197	Bacteria	Firmicutes	Clostridia	Oscillospirales	Oscillospiraceae	NA
SV_198	Bacteria	Firmicutes	Clostridia	Lachnospirales	Lachnospiraceae	NA
SV_201	Bacteria	Firmicutes	Clostridia	Lachnospirales	Lachnospiraceae	NA
SV_202	Bacteria	Firmicutes	Bacilli	Staphylococcales	Staphylococcaceae	Jeotgalicoccus
SV_203	Bacteria	Firmicutes	Clostridia	Lachnospirales	Lachnospiraceae	Lachnospiraceae NK4A136 group
SV_206	Bacteria	Firmicutes	Clostridia	Peptostreptococcales-Tissierellales	Anaerovoracaceae	Anaerovorax
SV_207	Bacteria	Firmicutes	Clostridia	Oscillospirales	Oscillospiraceae	NA
SV_208	Bacteria	Firmicutes	Clostridia	Christensenellales	Christensenellaceae	Christensenellaceae R-7 group
SV_209	Bacteria	Firmicutes	Clostridia	Lachnospirales	Lachnospiraceae	Incertae Sedis
SV_212	Bacteria	Firmicutes	Clostridia	Lachnospirales	Lachnospiraceae	NA
SV_213	Bacteria	Firmicutes	Clostridia	Oscillospirales	Ruminococcaceae	Incertae Sedis
SV_214	Bacteria	Firmicutes	Clostridia	Oscillospirales	Oscillospiraceae	Colidextribacter
SV_216	Bacteria	Actinobacteriota	Coriobacteriia	Coriobacteriales	Eggerthellaceae	NA
SV_217	Bacteria	Firmicutes	Clostridia	Oscillospirales	Oscillospiraceae	Colidextribacter
SV_218	Bacteria	Firmicutes	Clostridia	Oscillospirales	Ruminococcaceae	Phocea
SV_219	Bacteria	Firmicutes	Bacilli	Lactobacillales	Aerococcaceae	Aerococcus
SV_220	Bacteria	Cyanobacteria	Vampirivibrionia	Gastranaerophilales	NA	NA
SV_228	Bacteria	Firmicutes	Clostridia	Lachnospirales	Lachnospiraceae	NA
SV_229	Bacteria	Firmicutes	Bacilli	Erysipelotrichales	Erysipelotrichaceae	Allobaculum
SV_230	Bacteria	Firmicutes	Clostridia	Oscillospirales	Ruminococcaceae	Anaerotruncus
SV_232	Bacteria	Firmicutes	Clostridia	Oscillospirales	Ruminococcaceae	Anaerotruncus
SV_240	Bacteria	Firmicutes	Clostridia	Eubacteriales	Anaerofustaceae	Anaerofustis
SV_244	Bacteria	Firmicutes	Clostridia	Oscillospirales	Ruminococcaceae	NA
SV_245	Bacteria	Firmicutes	Clostridia	Oscillospirales	UCG-010	NA
SV_249	Bacteria	Firmicutes	Clostridia	Oscillospirales	Ruminococcaceae	NA
SV_261	Bacteria	Firmicutes	Clostridia	Oscillospirales	Ruminococcaceae	NA
SV_264	Bacteria	Firmicutes	Clostridia	Oscillospirales	Oscillospiraceae	Oscillospira
SV_267	Bacteria	Firmicutes	Clostridia	Lachnospirales	Lachnospiraceae	Cuneatibacter
SV_271	Bacteria	Firmicutes	Clostridia	Monoglobales	Monoglobaceae	Monoglobus
SV_272	Bacteria	Firmicutes	Clostridia	Lachnospirales	Lachnospiraceae	NA
SV_279	Bacteria	Firmicutes	Bacilli	RF39	NA	NA
SV_294	Bacteria	Firmicutes	Clostridia	Oscillospirales	Ruminococcaceae	Candidatus Soleaferrea
SV_298	Bacteria	Firmicutes	Clostridia	Peptococcales	Peptococcaceae	NA
SV_303	Bacteria	Verrucomicrobiota	Verrucomicrobiae	Verrucomicrobiales	Akkermansiaceae	Akkermansia
SV_308	Bacteria	Verrucomicrobiota	Verrucomicrobiae	Verrucomicrobiales	Akkermansiaceae	Akkermansia
SV_309	Bacteria	Actinobacteriota	Coriobacteriia	Coriobacteriales	Atopobiaceae	Coriobacteriaceae UCG-002
SV_312	Bacteria	Firmicutes	Clostridia	Clostridia vadinBB60 group	NA	NA
Others	NA	NA	NA	NA	NA	NA

## Sheet: 50%OTU
	A1_1	A1_2	A1_3	A1_4	A1_5	A1_6	A1_7	A3_1	A3_2	A3_3	A3_4	A3_5	A3_6	A3_7	A0_1	A0_2	A0_3	A0_4	A0_5	A0_6	A0_7	A0_8	C1_1	C1_2	C1_3	C1_4	C1_5	C1_6	C3_1	C3_2	C3_3	C3_4	C3_5	C0_1	C0_2	C0_3	C0_4	C0_5	C0_6	C0_7
SV_1	3598	2141	10939	2726	58379	50621	14217	5442	15434	22212	1226	28606	26806	12518	14865	39238	31840	103662	59187	2082	42842	7759	49754	17180	55769	3520	34088	14199	38994	72350	50807	6160	18951	45164	11432	5859	27583	26768	28891	3057
SV_2	8132	15683	5458	14225	29066	16369	12284	14964	32558	11724	13464	20530	14996	9518	26430	14199	1132	9903	17795	10582	15402	14887	19077	37014	22919	7446	11163	29545	15380	8154	11177	19880	14756	4879	5456	30593	271	8955	15070	11329
SV_3	17833	5114	1019	3605	813	3855	22915	20876	8321	14350	20886	11939	33277	14382	13901	6733	92	119	215	15293	13480	5042	1073	6930	2104	4987	875	25284	8414	215	6398	10506	11429	12602	6505	4808	154	3862	2666	22046
SV_4	20853	17297	337	10569	4856	505	10451	26725	1046	4396	5415	13832	10071	11939	5656	10469	124	102	91	14492	7690	10637	4171	907	7948	16003	4270	8148	1773	437	2458	11895	5264	2230	13695	11701	198	5156	12697	10387
SV_5	2021	5212	7216	13716	12890	1546	7312	335	3409	6137	813	12306	5059	4791	8793	6557	3263	435	19524	1696	17116	2163	8637	215	8070	4771	2924	10945	12180	14652	10361	5910	3235	5400	2902	2313	15736	3921	2808	2417
SV_6	1343	1387	2144	3239	6377	5774	6550	1235	106	4940	210	4783	5507	2187	7407	10405	12311	759	9579	282	12066	2966	460	7596	9078	9763	183	4629	5647	7589	9174	4320	5639	5104	4482	1099	21077	9652	262	303
SV_7	927	1398	23229	3069	3515	970	4627	1255	466	2884	1790	1264	3300	2081	3552	3191	9467	816	5020	820	5371	2984	4662	6812	14345	10045	9157	1600	5887	4537	7085	3172	4658	9243	2183	1966	12777	6691	3080	756
SV_8	18446	16725	0	15673	44	6694	2403	9468	1155	1483	2202	5813	2449	7690	11493	844	1203	54	113	5472	1773	1551	292	6278	339	1378	963	151	62	398	121	8400	4519	153	3188	14787	497	1303	5074	13677
SV_9	5948	328	281	17653	4482	785	3810	4613	135	15813	1128	2303	2413	6427	296	5756	189	279	266	4077	4741	23037	484	588	1568	32046	273	8334	237	658	284	6667	35	81	1233	662	487	235	276	2153
SV_10	3004	6715	8471	486	4459	766	3875	3140	12996	9489	2249	1833	1999	2497	5945	3730	4904	1060	434	2058	1545	6452	3588	6748	617	2665	9223	3680	354	1878	9084	1413	8365	4717	4739	784	1678	917	3838	2120
SV_11	8697	1177	1345	5197	1012	11267	3463	743	2016	8916	1207	1498	2634	4075	6517	2614	1050	973	739	1957	2161	3918	2495	3010	1624	1113	2055	6186	440	4014	5909	704	1059	1553	25	12040	19238	687	772	7627
SV_12	2754	2782	3512	5453	2839	10399	2621	1270	1000	1915	2952	2403	1841	2952	1171	3365	5105	4439	2689	1685	5389	4282	3371	4407	2290	2170	1957	1356	1946	4381	4558	3252	865	2263	1180	10341	5399	2260	3175	2462
SV_13	807	7484	21809	157	375	399	603	11148	8435	3196	5459	197	1740	644	2929	561	4677	3161	128	1442	153	3472	1105	7905	2583	10848	2724	4843	190	972	2975	310	1484	3222	2949	388	1037	932	373	2613
SV_14	811	139	696	1451	821	342	7150	2275	7916	3581	467	1116	1764	8838	134	657	73	2305	123	10835	1702	954	2149	2063	747	2446	1525	1937	4565	396	1681	3118	289	1164	17893	1499	1392	5636	11958	3108
SV_15	10005	10166	50	9134	47	3364	1421	6022	994	914	1291	3428	1629	4421	6670	495	724	0	64	3267	915	832	334	3330	216	843	1204	96	59	234	68	5052	2721	99	1863	9785	292	748	4912	8343
SV_16	2596	60	370	81	95	2174	6059	1550	876	2988	1166	3703	6942	3948	475	4127	0	113	112	319	7096	1366	708	432	425	3727	2134	7262	1420	175	412	11059	2444	328	6865	198	4164	165	8141	237
SV_17	157	408	2134	244	316	1719	479	848	11812	407	7650	236	327	796	793	599	4660	13954	2469	64	572	424	415	1848	1372	592	1311	192	6030	4552	3721	8576	1584	112	123	102	6254	250	209	1354
SV_18	345	13939	10297	835	8363	799	135	165	179	313	1236	269	80	82	253	149	1059	154	926	56	530	29169	239	353	2249	4188	69	274	220	430	293	124	0	0	1149	214	1532	3199	91	42
SV_19	186	2966	10505	0	466	1393	434	3613	3837	686	206	415	376	2179	1106	481	2379	66	1046	199	109	6469	224	4050	14111	3160	358	1772	116	458	1825	305	1217	1466	3047	33	3378	4092	1297	729
SV_20	543	88	1990	831	2403	1403	1225	425	567	1383	222	725	799	740	659	2939	3157	5973	3374	68	3162	700	1153	2289	1936	3761	2119	1239	1632	4999	2616	962	1502	1466	551	184	6447	1785	557	90
SV_21	5265	6500	0	6311	0	2511	851	4076	533	653	896	2363	1044	2712	4475	288	483	0	58	2321	626	673	214	2052	154	453	596	58	0	168	54	3329	1834	68	1136	6235	206	540	2754	5136
SV_22	561	533	220	441	5589	887	528	836	2752	832	2250	1126	49	69	4215	795	1247	516	2649	261	678	1046	1422	2536	3411	565	5215	411	121	936	2318	73	1271	1488	1809	489	3423	1483	2193	684
SV_23	1169	738	325	2534	604	8593	259	506	268	449	324	939	1089	400	247	550	448	2329	508	285	741	801	921	2556	881	763	3213	445	384	4645	444	1141	1407	360	1003	5649	3380	983	2491	604
SV_24	182	1122	8162	0	0	45	1327	0	0	2820	342	197	0	72	1206	6737	312	100	0	556	0	0	7358	2839	0	93	1899	10080	0	244	2757	45	3761	763	0	0	0	0	0	0
SV_25	447	562	545	1428	936	2250	1217	746	350	484	351	702	2652	885	2068	611	510	806	886	555	1174	755	1247	1291	794	932	476	1703	540	2242	831	1190	413	1100	78	1973	1516	533	759	489
SV_27	537	185	452	571	2847	219	993	88	548	487	724	52	1233	546	95	1132	20	902	1344	206	80	1630	378	291	3127	4351	2998	623	387	586	698	1146	15	1124	1227	276	568	3246	1427	7
SV_28	3527	3269	0	3236	0	1286	398	2037	274	360	373	1254	502	1482	2401	173	236	0	28	1057	363	280	94	1194	48	281	150	42	0	95	0	1735	1007	32	546	3169	94	259	1271	2766
SV_29	0	1084	38	88	57	56	137	45	3134	417	2097	25	14	1216	45	36	828	57	39	39	54	4396	3954	91	0	4911	4437	27	35	134	41	65	0	8	1799	78	74	3032	2302	16
SV_30	255	285	337	599	1030	924	1105	177	0	738	30	874	928	427	1275	1793	1918	135	1508	44	2106	425	81	1321	1492	1342	38	816	969	1265	1602	729	967	906	719	184	3739	1621	44	55
SV_31	566	371	261	1286	1048	1518	635	445	87	652	380	949	2236	546	1087	564	331	2664	1602	313	1795	504	1126	645	867	237	151	570	1334	489	909	538	337	602	62	2191	1833	407	423	285
SV_32	435	850	167	242	24	472	273	1435	1410	799	353	1109	1664	528	1351	675	674	522	345	857	1123	579	541	1529	709	1174	531	379	947	304	507	1152	687	700	78	407	1774	320	74	1379
SV_33	359	292	814	0	0	0	187	182	652	259	0	0	0	0	79	230	21304	168	0	73	44	0	476	0	0	179	604	360	0	66	210	0	170	613	276	0	480	263	0	329
SV_34	601	154	332	443	147	79	1115	221	1811	990	89	93	86	1147	29	200	9	413	34	6002	475	83	217	73	416	867	590	552	371	99	500	2774	111	188	1765	529	404	1108	2523	168
SV_35	2334	164	490	1032	157	583	451	175	201	590	154	273	938	666	3139	271	2295	120	113	77	735	227	716	812	140	300	236	302	66	917	2482	163	377	976	0	1064	1234	104	116	583
SV_36	313	431	2181	585	272	260	305	768	1404	730	308	212	516	245	1246	460	457	183	3148	153	138	541	405	885	218	774	905	262	307	512	1219	194	729	769	336	307	403	978	540	536
SV_37	776	641	174	986	858	3170	429	508	81	288	66	1092	744	755	257	579	1136	222	900	438	875	323	506	381	659	120	1251	140	492	220	369	381	233	365	471	1884	604	432	401	97
SV_38	973	59	797	238	345	736	623	372	565	636	854	204	543	417	766	358	1299	1044	580	458	645	661	1055	1079	339	628	444	401	351	311	500	227	409	378	120	658	1118	1166	144	355
SV_39	450	141	153	409	1331	275	810	402	849	327	907	214	821	406	108	55	67	65	9	116	1306	813	509	667	1158	3103	421	1665	1414	4	259	511	736	598	39	418	0	5	370	790
SV_40	534	0	145	1582	115	376	191	38	115	805	41	136	167	223	64	107	218	42	394	101	74	829	162	519	117	785	41	150	331	1705	139	83	31	18	14	8871	113	1794	597	100
SV_41	199	1274	3844	42	35	45	10	23	0	510	170	19	57	20	280	15	2992	627	65	0	19	1012	33	1803	4489	654	12	10	15	356	94	38	647	0	432	656	216	349	14	776
SV_42	374	1024	3151	284	424	365	266	271	565	374	1034	277	228	214	868	384	575	299	504	203	333	460	437	795	695	453	443	284	226	348	397	161	466	301	590	232	737	263	166	511
SV_43	0	822	522	0	129	272	159	1608	110	112	0	0	0	134	110	89	171	0	0	52	0	1613	0	1052	9789	773	106	0	0	44	307	0	0	154	681	18	0	0	333	0
SV_44	1177	127	131	334	268	408	102	113	68	351	86	594	142	82	306	566	188	198	170	47	656	529	2768	369	209	226	882	132	671	635	333	553	485	17	232	1208	418	252	204	71
SV_45	134	27	421	96	466	379	165	284	519	621	28	730	119	85	104	724	499	966	649	59	812	361	292	156	429	384	527	339	332	882	412	181	144	283	238	95	2195	393	155	28
SV_46	370	433	423	302	163	216	256	459	684	201	4389	141	80	176	201	278	281	553	86	337	472	221	325	232	507	855	368	316	158	123	61	147	69	142	40	192	393	343	247	397
SV_47	730	128	270	340	247	825	200	91	21	190	376	123	372	431	106	157	1120	353	782	114	243	230	614	281	353	208	113	129	309	194	487	207	116	305	61	2446	697	277	123	531
SV_48	114	116	148	231	437	384	578	62	0	116	25	430	431	186	380	390	972	52	650	22	1104	230	35	490	653	591	19	317	362	465	696	373	558	377	420	80	1534	753	0	31
SV_49	277	139	112	634	402	638	188	163	50	334	192	490	872	115	548	296	145	1238	764	167	632	210	596	359	360	159	86	272	548	191	435	253	183	274	0	854	736	208	223	132
SV_50	176	57	2775	0	0	0	249	949	1000	355	22	88	590	85	342	352	764	0	253	108	0	38	781	29	0	62	1553	138	0	180	295	0	433	880	0	32	0	52	305	156
SV_51	244	104	88	727	428	382	173	158	61	327	193	299	654	188	610	300	197	1187	749	141	420	270	434	346	266	124	110	314	254	239	412	225	167	159	17	815	715	228	178	165
SV_52	428	89	96	439	76	504	90	262	159	240	3169	68	106	82	242	92	181	60	600	68	206	516	669	145	293	183	443	137	49	345	206	101	25	33	680	403	202	169	574	340
SV_53	137	6	1803	14	0	17	352	181	280	7	446	514	0	6	517	1359	353	72	7	0	11	23	181	20	7	0	62	9	877	11	661	12	1475	17	610	8	2044	0	392	0
SV_54	8	0	1453	0	0	261	171	0	237	40	2307	8	234	0	378	77	465	0	438	10	29	339	180	523	1018	2059	10	318	12	537	85	9	70	726	304	75	0	10	0	88
SV_55	164	178	75	521	395	276	474	554	381	147	313	387	559	283	707	882	0	121	315	385	389	0	357	219	398	0	112	1045	308	104	0	418	175	135	148	789	0	93	348	283
SV_56	357	82	114	651	185	357	0	118	0	0	0	46	246	575	64	95	132	136	130	83	308	132	275	382	182	174	81	116	2302	309	102	199	0	0	0	385	231	3339	163	304
SV_57	114	102	40	71	1210	167	116	172	612	205	487	242	0	0	855	166	250	96	543	67	151	178	257	499	581	130	1094	107	42	157	552	0	317	304	366	71	701	347	599	160
SV_58	121	72	50	75	59	255	356	99	672	72	201	39	14	114	27	417	33	527	20	57	164	126	337	1931	1252	482	812	316	247	96	607	151	0	520	0	260	80	474	308	274
SV_59	137	60	2575	0	0	0	234	767	888	347	0	70	486	69	256	291	595	0	248	117	0	0	804	0	0	0	1510	137	0	178	253	0	409	737	0	33	0	49	245	181
SV_60	109	13	0	200	0	7214	0	10	0	0	0	13	353	6	0	33	0	117	1150	136	8	28	39	84	13	22	7	14	0	169	16	16	0	0	0	22	1266	0	0	10
SV_61	180	19	30	92	432	610	9	211	8	0	10	653	227	121	365	76	25	29	1805	46	194	35	54	76	37	38	23	984	852	146	37	39	24	300	0	591	2194	38	46	37
SV_62	31	1845	66	0	465	0	300	19	249	53	5024	12	0	366	0	5	315	8	0	105	0	278	0	0	94	522	154	0	0	0	34	29	0	0	89	9	40	33	0	322
SV_63	0	344	20	81	62	92	0	21	19	23	1419	0	0	30	16	23	14	15	37	12	567	124	44	305	40	1032	846	0	17	66	439	1943	1602	46	213	362	35	16	47	287
SV_64	161	261	142	0	0	0	113	50	294	143	231	98	0	69	246	36	253	0	0	150	35	151	0	80	93	0	738	20	0	27	3570	531	346	868	1288	26	0	0	0	0
SV_66	33	168	0	684	0	513	1045	8	219	133	35	0	0	1552	0	0	202	4	717	0	48	675	21	188	8	378	116	7	0	14	1285	13	31	0	0	17	19	438	978	0
SV_68	46	154	263	148	33	292	90	129	172	78	352	331	510	51	238	146	68	60	226	95	172	100	170	68	233	70	77	778	261	608	686	486	364	477	122	194	510	158	235	209
SV_69	0	556	140	0	977	130	0	126	508	380	380	496	0	124	337	0	0	313	434	0	307	109	330	756	317	108	0	227	157	173	0	575	501	52	0	334	0	212	0	260
SV_70	167	594	0	554	0	0	93	0	50	267	0	0	28	196	0	0	58	1402	146	0	23	253	43	166	0	228	434	0	119	538	0	41	0	0	0	3157	0	598	75	25
SV_71	319	20	312	92	120	240	188	133	214	230	305	65	205	131	269	127	429	388	198	144	205	223	339	352	110	230	112	152	123	94	164	70	139	117	28	236	1171	395	42	141
SV_72	271	18	289	101	93	180	390	26	67	418	65	126	57	78	305	34	269	316	469	68	510	59	25	272	165	972	572	112	353	115	78	57	226	38	138	50	208	636	100	23
SV_73	95	58	1717	24	27	132	66	221	541	90	310	91	48	14	166	295	108	23	65	248	235	147	191	439	49	380	283	301	68	110	120	0	268	0	273	57	370	63	31	441
SV_74	246	234	47	378	242	1142	127	106	0	103	28	380	220	287	53	160	426	58	278	77	249	109	157	134	281	49	416	0	140	87	104	256	48	113	228	581	179	162	149	0
SV_75	114	136	149	188	201	542	138	317	92	77	307	147	223	88	112	81	647	145	319	62	139	166	299	142	103	401	125	68	133	341	150	240	87	115	114	480	251	194	310	31
SV_76	17	8	15	1026	12	306	906	197	9	16	0	918	180	515	33	141	5	8	159	0	46	305	29	132	0	65	0	687	664	81	841	9	25	40	372	34	24	12	8	31
SV_77	8	19	24	56	36	70	304	512	11	8	13	72	153	12	13	24	25	37	21	34	49	45	1267	53	35	45	142	18	15	85	43	731	0	0	4	72	40	20	3722	17
SV_78	50	297	142	74	76	162	107	58	0	87	2146	0	0	75	170	216	375	166	58	42	75	421	219	214	253	122	313	77	0	149	348	125	49	155	142	184	151	227	89	74
SV_79	97	55	80	196	418	317	57	80	139	69	57	250	256	72	80	96	263	341	322	95	143	150	539	183	196	133	125	137	134	231	116	401	37	61	0	523	547	256	244	64
SV_80	25	0	43	1063	0	350	854	24	0	0	0	996	194	529	44	143	0	0	166	0	78	286	19	142	30	46	0	100	754	71	830	17	35	25	335	64	32	0	27	28
SV_81	233	48	1725	28	0	90	126	190	69	250	0	85	0	60	645	106	47	0	75	50	0	48	0	313	202	34	0	203	37	64	247	0	780	887	112	0	285	114	16	70
SV_83	209	0	467	0	8	72	0	320	651	204	43	139	28	35	633	29	316	0	39	0	0	77	57	868	1445	86	243	0	30	21	92	0	511	95	58	0	8	17	0	339
SV_84	136	50	57	191	131	56	127	158	28	70	2107	10	370	32	15	79	171	161	32	114	164	92	108	373	236	161	32	23	383	96	128	92	141	58	21	221	256	30	67	264
SV_88	322	500	302	137	34	154	182	94	132	126	374	137	111	76	248	142	269	296	41	58	81	236	103	128	113	145	209	171	281	51	285	47	185	114	110	184	238	182	99	110
SV_89	140	0	189	188	102	195	48	36	47	106	21	38	343	102	240	314	118	4	509	48	697	69	118	209	164	78	50	429	34	56	212	53	124	276	120	366	191	112	223	147
SV_90	186	643	423	99	280	31	86	219	156	160	924	15	109	129	42	48	184	44	257	63	81	65	94	94	167	41	164	106	113	71	76	49	34	186	178	63	255	9	184	45
SV_93	0	0	15	13	72	5	9	0	6	0	109	0	4010	14	4	0	0	66	6	0	44	0	0	0	15	366	0	0	888	107	0	0	0	115	4	9	0	0	0	35
SV_95	134	30	87	104	48	0	222	61	422	193	33	0	0	245	0	0	0	102	0	1245	98	26	40	0	94	220	129	114	73	0	120	660	0	48	347	92	95	228	553	0
SV_96	88	87	169	38	34	57	71	223	342	69	477	15	37	43	118	70	412	1208	48	35	27	121	145	182	204	147	118	111	58	99	89	53	173	71	42	92	155	109	42	148
SV_97	59	267	78	188	129	516	39	131	55	877	100	74	74	54	100	99	81	103	93	36	115	173	187	139	89	94	178	65	69	285	67	155	0	0	144	357	145	66	227	0
SV_98	19	11	59	64	93	74	114	16	842	116	61	116	26	4	30	59	0	344	183	5	130	60	23	108	154	98	476	39	63	452	124	450	39	208	76	10	533	202	78	0
SV_99	94	99	112	140	174	450	122	113	71	76	48	106	168	63	77	82	131	143	146	30	192	141	233	152	147	151	108	75	107	197	125	177	11	66	15	229	566	109	114	56
SV_100	132	661	135	119	86	188	101	153	23	41	875	42	30	103	53	38	113	53	49	64	70	128	209	77	50	220	165	85	30	196	68	75	0	0	38	375	84	114	145	49
SV_101	80	59	21	34	189	66	79	2	0	83	11	43	348	283	49	74	341	52	60	12	128	39	74	250	266	116	6	99	201	38	194	793	112	102	55	282	452	64	18	0
SV_102	436	190	37	127	231	55	73	47	255	66	35	72	46	178	38	63	37	42	51	349	168	75	95	85	98	777	57	86	33	125	53	48	26	40	393	148	94	45	150	44
SV_103	252	204	40	122	75	85	119	265	220	107	99	205	124	83	198	98	0	0	67	86	32	187	117	148	74	170	237	174	41	18	44	382	62	49	199	101	12	148	216	91
SV_105	29	833	27	0	218	0	135	5	97	50	2351	0	0	179	0	0	136	8	0	32	0	174	0	0	14	271	60	0	0	0	13	12	0	0	44	0	10	11	0	138
SV_106	66	30	57	174	177	211	147	30	9	31	22	109	290	79	89	111	74	35	334	100	228	109	140	73	37	93	43	287	216	121	185	72	82	87	26	130	260	216	194	58
SV_107	250	183	56	119	52	86	127	300	285	108	103	205	115	92	186	95	0	0	52	84	40	166	116	112	91	126	222	145	38	44	49	343	66	32	207	87	26	139	183	93
SV_108	134	86	63	125	150	353	81	87	46	126	52	65	252	101	71	57	92	67	102	0	69	88	304	97	122	90	66	91	151	123	117	126	37	18	7	597	261	35	129	55
SV_109	181	35	317	35	146	253	77	47	92	128	11	69	72	41	137	75	348	181	136	43	220	81	176	270	246	64	116	30	56	114	113	63	82	75	30	50	277	162	11	11
SV_110	153	246	129	115	53	83	100	48	25	99	9	31	34	91	272	145	208	75	157	90	63	121	117	318	129	55	164	83	87	90	125	21	81	79	50	84	176	393	110	40
SV_111	0	0	115	34	163	133	40	70	138	201	0	255	43	0	0	189	151	236	173	0	211	77	79	63	124	126	131	98	95	330	99	62	31	89	115	0	614	162	41	0
SV_112	91	95	89	251	122	167	59	43	34	68	116	46	96	106	0	96	269	83	147	87	245	90	138	101	111	67	115	88	103	127	124	62	0	0	0	231	315	109	118	67
SV_114	190	21	16	195	120	150	91	42	25	281	0	97	72	36	51	236	36	169	318	55	180	75	72	68	73	50	64	41	50	191	51	75	92	46	19	95	270	86	21	0
SV_115	195	110	48	209	80	180	123	43	10	148	175	65	171	142	55	56	80	80	102	39	96	58	52	71	45	26	67	169	42	65	79	67	21	74	17	328	148	97	91	80
SV_118	144	20	9	43	115	41	4	34	6	17	1011	3	21	65	40	0	3	50	184	0	37	0	0	0	0	0	0	33	113	910	122	21	0	0	0	142	230	0	51	0
SV_119	223	130	57	96	98	89	60	250	195	57	25	60	60	41	71	95	87	4	86	62	85	80	61	90	172	186	94	78	77	71	41	62	0	30	48	85	111	34	73	75
SV_122	97	0	166	0	0	332	50	28	0	0	0	143	154	0	176	0	0	0	62	114	0	50	30	55	99	101	0	49	893	76	76	0	0	0	32	0	206	0	0	150
SV_123	272	264	38	144	52	109	51	112	0	141	0	0	30	39	95	0	0	0	33	39	64	176	62	55	54	46	113	126	0	105	38	45	12	6	0	433	73	54	51	54
SV_124	75	40	28	103	53	59	118	43	0	79	13	26	62	59	44	154	248	60	14	33	101	78	115	95	116	65	67	53	99	64	183	49	32	62	21	76	253	121	21	0
SV_125	19	27	0	0	0	23	59	52	87	44	604	64	0	45	77	0	16	0	0	27	79	69	50	59	291	10	0	106	73	26	89	133	79	14	430	0	0	118	16	144
SV_126	0	30	0	0	18	0	0	6	88	9	1300	0	0	0	18	0	179	18	0	0	0	173	0	236	82	0	7	0	0	0	121	0	0	33	16	25	0	133	5	286
SV_127	48	132	0	117	70	95	115	18	53	355	57	11	22	21	15	35	26	42	38	89	54	34	72	64	34	145	29	84	34	157	229	29	0	0	0	104	70	41	191	9
SV_128	11	131	81	0	0	0	89	68	72	91	232	8	0	53	54	16	288	0	0	13	0	182	31	209	0	249	44	137	9	9	90	97	28	28	72	16	0	28	10	269
SV_129	34	55	52	181	96	209	58	47	31	39	31	35	16	34	55	69	33	72	63	38	95	77	112	147	66	89	67	36	54	183	53	74	0	0	0	127	120	48	90	22
SV_132	4	0	17	10	29	0	11	0	19	0	0	6	4	0	4	5	4	0	1495	7	41	0	263	2	0	0	0	0	189	9	0	5	0	4	0	183	86	0	102	0
SV_134	8	0	27	10	8	25	6	1055	242	0	174	81	19	0	152	6	53	74	0	0	10	0	22	8	34	11	10	0	10	16	0	57	135	32	63	0	30	32	0	21
SV_135	196	12	15	25	0	76	30	19	65	12	0	75	166	0	89	19	0	0	131	119	98	15	38	25	23	57	11	100	51	131	18	55	35	58	0	178	305	8	40	127
SV_136	43	20	0	39	32	90	0	41	0	0	0	48	0	37	134	0	0	32	1126	62	0	19	34	83	0	38	0	44	103	55	0	83	61	0	0	33	116	0	19	22
SV_137	44	5	6	12	25	21	57	7	913	0	878	8	5	6	10	5	14	5	43	0	5	9	0	21	0	12	16	6	0	15	0	12	9	2	0	5	99	43	0	46
SV_138	15	21	34	44	27	42	21	13	16	15	36	19	28	30	32	17	54	855	26	10	86	21	43	44	69	38	21	26	128	57	18	16	25	49	18	77	150	38	18	32
SV_139	196	202	23	112	37	85	26	91	14	116	0	14	32	34	52	35	23	39	25	22	36	119	35	47	23	35	113	116	12	80	30	31	0	0	29	300	52	44	28	0
SV_140	39	18	82	9	27	13	67	21	21	46	363	17	171	70	76	103	59	9	0	10	52	38	16	115	103	66	8	0	95	20	103	13	73	60	0	23	64	6	0	114
SV_141	96	0	64	46	97	148	59	0	0	0	0	0	41	57	51	55	0	54	173	36	218	0	75	0	0	0	50	53	124	28	63	0	108	104	0	70	200	42	0	0
SV_142	83	10	18	76	20	125	31	15	0	30	0	13	59	101	54	8	12	122	133	23	109	89	76	83	96	10	72	49	15	33	14	0	12	24	0	129	60	173	108	0
SV_143	78	19	17	21	98	21	47	23	30	24	295	82	165	30	38	43	34	0	45	46	39	40	32	26	85	56	11	110	39	21	32	19	29	24	2	46	67	70	47	102
SV_144	0	33	43	61	21	244	17	40	41	33	0	66	52	12	46	70	66	13	28	0	62	57	209	37	27	50	25	38	39	75	18	34	0	0	25	106	109	35	74	61
SV_145	45	148	40	94	37	53	34	53	55	94	114	16	0	39	79	56	43	29	44	48	18	0	91	50	53	41	53	21	13	48	45	49	18	41	0	93	88	26	45	51
SV_146	0	18	465	0	0	18	44	122	48	16	20	31	9	0	60	30	18	349	0	0	10	11	6	85	211	66	14	0	16	7	18	0	3	29	47	10	37	0	0	84
SV_147	28	0	21	7	35	0	13	41	769	16	124	0	5	0	7	38	58	301	12	4	23	19	14	31	22	44	0	9	22	44	40	68	27	0	0	11	9	12	0	14
SV_148	39	0	97	81	28	19	70	13	0	93	6	30	0	55	41	0	103	63	157	5	58	52	31	26	15	58	82	15	80	79	20	23	27	0	0	0	0	387	8	11
SV_150	70	0	16	0	22	30	0	0	0	58	34	19	107	27	38	65	20	36	84	79	94	12	127	49	4	10	16	55	81	39	7	15	46	63	0	36	235	129	46	20
SV_151	16	32	14	7	12	18	5	15	27	0	1013	9	23	8	20	12	39	0	28	23	15	36	38	14	40	30	0	14	9	17	23	32	29	17	0	11	11	7	10	100
SV_152	127	19	8	31	6	32	101	4	0	108	5	41	8	46	162	57	47	30	69	11	21	159	108	103	5	7	101	22	19	22	92	6	0	22	0	56	72	39	0	4
SV_153	29	26	20	71	34	68	28	0	6	29	14	0	6	34	32	73	82	36	33	22	38	85	106	93	38	71	48	21	146	121	47	23	0	0	0	79	59	49	23	61
SV_155	31	0	30	31	57	91	29	0	49	0	0	58	66	60	0	0	0	0	58	22	146	51	35	39	0	36	0	0	179	0	44	0	0	16	0	165	328	42	0	0
SV_156	50	0	18	13	35	0	37	0	97	33	15	19	53	66	27	47	96	208	9	0	92	54	16	79	59	16	33	10	44	0	93	21	46	43	28	31	58	27	0	47
SV_157	128	56	99	0	14	0	60	22	75	26	18	89	57	73	41	48	16	0	0	14	66	35	71	48	17	27	61	53	0	0	54	35	56	42	75	27	0	34	16	36
SV_159	60	19	29	16	60	24	17	57	21	36	0	29	10	10	49	65	23	174	14	13	0	11	5	73	21	88	48	33	21	56	26	69	43	0	0	20	265	41	16	5
SV_160	25	27	53	73	53	68	23	31	17	19	28	14	23	23	27	35	25	59	38	9	43	40	83	86	61	46	37	23	26	102	36	52	0	0	0	65	80	35	60	17
SV_161	43	156	32	0	0	14	23	57	16	0	290	0	17	0	18	0	61	121	0	27	18	63	30	65	102	53	26	0	13	10	45	55	12	54	23	37	0	28	0	42
SV_162	24	0	15	11	34	55	40	0	30	23	52	23	53	33	29	37	51	8	26	5	17	37	59	27	65	18	21	69	122	29	59	9	33	18	0	23	216	35	23	14
SV_163	28	102	11	33	0	34	39	0	12	26	4	52	79	33	57	31	0	0	16	23	34	130	35	45	56	24	0	113	61	0	43	25	29	29	37	97	0	12	61	17
SV_164	0	24	0	0	45	0	38	16	0	50	22	24	0	34	28	31	90	33	18	0	82	0	41	0	0	30	23	27	36	57	96	44	0	0	12	137	347	21	19	0
SV_165	31	24	38	68	57	81	26	21	13	31	12	17	19	20	31	21	17	39	36	17	46	45	85	69	45	48	35	20	23	102	27	29	0	0	0	66	56	29	37	12
SV_166	0	19	7	31	100	77	0	14	491	27	33	9	0	12	7	10	15	26	13	29	22	66	33	58	21	22	11	25	5	23	38	6	0	16	0	49	36	15	13	11
SV_167	0	0	0	12	12	7	9	5	18	0	0	8	0	73	0	14	0	31	8	15	0	15	14	18	0	287	196	413	0	0	4	0	0	0	0	98	10	7	105	0
SV_169	15	0	4	14	8	14	50	0	8	6	18	6	75	16	0	0	7	9	262	4	0	7	14	6	27	26	4	231	67	11	133	204	0	22	0	20	13	0	18	0
SV_170	12	45	14	52	22	12	16	11	21	26	121	5	168	19	15	16	43	151	22	19	32	0	32	45	19	26	16	0	18	28	18	16	13	36	8	49	30	21	25	55
SV_171	56	0	33	27	14	12	164	0	20	45	14	30	12	10	25	0	67	12	51	76	43	24	0	28	10	44	34	29	0	19	10	8	16	0	0	9	34	220	6	14
SV_172	121	12	22	31	11	31	90	18	5	6	71	27	86	17	42	14	25	0	15	6	47	57	13	66	13	31	10	8	26	33	20	11	16	31	15	23	20	13	54	27
SV_176	12	10	13	16	34	36	11	15	0	21	10	0	0	15	0	25	312	45	17	14	29	34	38	34	14	11	0	26	12	42	13	11	0	0	0	82	83	28	20	52
SV_177	0	0	0	62	0	59	0	0	0	44	26	0	0	39	54	0	113	36	39	39	67	36	44	34	49	40	0	0	36	46	0	0	10	41	0	84	99	0	34	0
SV_179	18	16	0	38	39	70	27	28	17	18	6	4	55	24	28	25	8	17	19	7	38	40	35	38	30	36	18	0	25	78	37	51	0	5	0	79	84	23	31	11
SV_180	13	9	11	21	24	37	9	0	0	10	14	9	7	23	0	0	259	52	18	15	21	29	50	31	24	11	14	22	17	33	15	13	0	0	0	144	64	26	0	70
SV_181	33	13	0	28	117	42	24	25	0	30	7	24	40	53	0	19	106	25	0	0	23	21	41	0	16	25	0	0	39	0	28	41	17	0	16	51	143	29	30	0
SV_185	8	34	0	5	31	8	53	0	0	7	6	7	4	142	14	5	183	4	36	0	24	66	27	15	21	20	10	0	0	28	111	0	48	0	10	68	10	23	10	0
SV_186	0	0	0	0	0	92	12	34	18	0	15	27	228	11	0	0	47	0	29	0	0	17	0	0	34	28	0	17	0	0	91	22	7	12	0	17	222	0	0	8
SV_187	47	0	7	23	23	9	28	8	0	11	0	65	11	20	24	32	14	36	29	8	68	5	36	23	0	22	13	12	46	38	21	37	20	18	0	18	121	43	8	0
SV_188	24	0	17	15	0	0	21	21	0	0	306	21	0	0	61	26	20	65	0	38	0	0	0	39	0	62	0	62	31	0	22	0	17	22	12	0	18	0	0	0
SV_190	10	28	23	59	18	79	20	14	14	15	26	8	16	21	7	25	41	20	27	12	32	23	17	39	22	11	17	11	12	21	21	24	5	17	9	54	35	6	14	19
SV_191	14	0	12	37	12	11	9	0	0	83	0	11	0	6	16	0	40	49	173	7	0	29	0	0	0	0	16	17	4	11	2	3	3	0	17	0	0	269	7	0
SV_192	46	33	0	41	0	50	45	0	0	34	45	0	41	43	0	0	0	31	30	0	0	29	0	28	0	0	0	45	0	0	0	0	0	35	0	125	35	27	35	26
SV_194	3	0	117	3	3	8	22	0	16	0	8	10	0	0	26	7	19	15	0	0	0	30	19	0	8	58	36	105	50	28	0	0	11	51	0	0	119	31	0	0
SV_195	24	57	21	17	0	57	23	12	13	34	24	22	8	6	23	13	6	0	40	0	38	29	40	20	13	16	33	10	7	33	9	0	12	23	36	28	16	0	16	13
SV_197	39	7	9	29	12	105	10	16	13	32	0	24	28	34	21	12	40	8	56	14	24	29	0	53	12	17	0	16	0	30	16	10	14	11	0	0	21	18	11	0
SV_198	0	22	15	43	41	51	0	22	16	17	0	0	38	17	10	14	0	23	0	9	28	17	29	32	27	33	26	24	17	62	17	15	0	0	0	42	36	12	30	6
SV_201	41	18	0	0	32	23	18	0	0	21	0	37	33	39	44	0	25	0	0	10	35	34	32	0	16	15	19	0	0	0	49	44	0	12	0	45	83	35	0	0
SV_202	11	6	24	26	15	0	12	0	0	33	0	0	0	6	8	0	59	24	99	0	21	38	23	17	18	36	9	31	20	58	0	5	0	0	8	0	66	79	7	0
SV_203	0	11	21	26	12	25	0	9	0	0	0	11	0	0	84	14	8	12	21	7	19	18	15	25	18	17	17	99	0	52	13	13	0	0	0	23	32	21	24	59
SV_206	0	36	0	0	21	60	21	16	9	0	12	5	34	0	27	0	0	0	0	0	25	31	0	26	0	0	22	11	28	35	0	39	0	49	25	44	24	24	38	31
SV_207	25	0	17	35	11	40	0	0	0	15	0	13	0	0	13	15	0	18	70	0	42	33	24	19	11	20	10	29	30	26	0	8	0	0	0	49	44	13	47	8
SV_208	36	16	21	12	0	12	27	21	15	23	36	18	33	7	25	7	15	0	17	15	9	14	16	22	0	46	27	19	19	10	10	0	13	20	11	11	55	9	0	15
SV_209	41	36	0	10	0	26	28	20	14	32	23	44	15	17	36	0	36	0	0	7	0	12	26	0	0	0	25	6	5	24	27	12	8	11	27	23	19	0	0	70
SV_212	23	3	0	25	0	172	19	0	0	11	4	6	21	16	33	14	4	7	0	4	34	21	23	12	23	0	8	0	0	14	10	7	7	0	0	40	93	7	0	0
SV_213	23	10	16	11	12	9	13	0	8	26	0	13	15	11	13	0	98	10	6	11	17	35	33	31	10	16	5	7	11	10	6	7	0	7	4	28	41	45	8	9
SV_214	31	49	0	46	0	35	7	16	9	38	0	0	0	0	45	0	0	10	10	20	0	45	35	0	13	25	43	37	6	37	0	8	0	0	0	52	0	12	0	0
SV_216	41	7	13	12	0	4	19	23	32	6	26	0	9	13	11	25	20	0	28	0	23	21	9	13	6	40	40	10	19	28	13	0	22	0	15	20	0	27	13	7
SV_217	14	48	11	40	0	57	0	0	6	41	13	19	15	0	30	24	9	18	18	0	35	14	14	27	0	0	0	11	0	20	11	0	0	0	0	52	36	13	0	0
SV_218	41	0	9	27	21	13	0	0	0	25	0	0	0	25	37	23	11	21	0	0	42	9	73	21	0	0	15	0	0	0	38	0	0	16	0	21	90	8	0	8
SV_219	4	0	7	0	23	12	18	0	0	84	0	6	0	4	6	0	14	93	75	4	15	10	0	27	12	11	18	14	3	14	0	0	0	0	8	0	42	56	9	0
SV_220	24	7	4	8	15	48	7	0	0	7	21	0	4	0	0	0	0	0	6	0	11	20	33	6	10	12	0	7	0	40	9	0	0	0	0	6	78	7	187	0
SV_228	12	12	21	61	37	48	0	0	0	24	0	0	0	0	0	0	9	21	0	0	35	22	21	0	23	19	17	0	0	38	0	23	0	0	0	53	21	0	17	0
SV_229	64	64	0	51	0	16	0	30	0	3	0	15	7	37	16	0	3	0	0	23	0	7	0	17	0	0	8	0	0	0	0	26	16	0	4	52	0	3	23	45
SV_230	11	0	13	23	22	59	0	0	0	0	0	0	0	0	15	0	20	16	19	0	69	0	15	23	10	23	12	20	0	40	8	0	0	0	0	52	28	11	13	0
SV_232	0	0	0	16	15	60	0	11	0	0	15	0	0	0	0	0	17	10	16	0	35	16	29	30	17	21	0	0	19	23	10	0	0	0	0	85	38	20	15	0
SV_240	0	0	17	5	0	0	7	0	0	7	7	2	2	7	0	0	5	128	14	0	8	16	7	53	27	7	20	5	0	4	0	0	37	14	35	2	14	9	3	9
SV_244	0	7	4	15	11	33	12	9	0	6	0	36	18	17	20	21	23	0	55	4	5	7	0	7	7	17	8	28	6	12	12	9	5	5	0	10	6	15	0	0
SV_245	19	10	10	37	12	0	6	3	0	30	33	3	9	0	14	0	54	0	0	6	13	14	30	19	6	7	26	0	2	10	21	8	0	9	0	0	0	9	20	0
SV_249	11	9	0	9	5	7	10	0	0	9	0	0	16	21	12	6	25	0	16	0	12	10	23	33	13	15	0	7	0	16	32	35	10	10	0	0	10	27	7	0
SV_261	19	6	0	9	5	25	14	0	0	8	8	25	22	0	0	5	18	0	0	0	11	14	6	12	7	7	8	5	0	16	19	18	0	6	0	11	0	7	18	4
SV_264	17	10	26	7	0	0	14	0	9	6	49	0	9	7	20	0	0	0	6	6	6	0	9	16	6	0	7	0	0	0	16	0	0	6	11	16	0	4	0	32
SV_267	9	44	16	0	8	29	20	5	0	0	0	15	0	19	6	0	0	0	10	0	0	8	0	16	0	0	0	0	0	9	16	8	8	14	16	0	17	0	9	0
SV_271	14	6	0	6	10	11	4	0	3	6	18	7	5	5	0	0	6	18	14	2	4	4	9	10	3	5	10	5	3	7	10	6	0	3	3	14	18	8	9	4
SV_272	0	0	23	13	21	0	8	0	10	0	7	0	11	8	0	8	0	8	0	0	9	14	0	22	14	17	11	0	0	20	0	13	0	0	0	19	0	0	12	0
SV_279	0	0	15	2	0	0	0	0	2	4	0	2	3	0	17	16	0	3	6	0	4	0	0	5	51	2	0	23	7	51	0	7	3	10	4	0	0	10	0	0
SV_294	9	0	4	0	0	14	7	0	0	0	15	5	17	4	0	0	0	0	7	0	21	0	6	0	9	4	0	0	8	9	11	4	0	0	0	16	0	6	9	11
SV_298	7	2	4	0	5	5	5	0	0	0	0	30	5	10	3	13	4	0	6	0	5	0	0	10	4	4	7	16	0	3	0	0	0	7	7	0	13	4	5	0
SV_303	0	0	0	0	10	17	0	0	0	0	0	4	3	4	0	11	8	26	8	0	0	0	4	5	15	0	4	0	5	10	4	0	2	16	5	0	5	3	5	0
SV_308	0	0	0	0	12	2	7	0	4	0	3	11	0	3	3	12	3	12	21	0	4	0	6	0	7	0	6	3	4	5	4	0	9	7	2	0	4	5	0	0
SV_309	12	18	0	9	0	0	4	20	0	2	0	7	5	7	0	0	0	0	0	6	0	9	2	0	9	5	2	6	0	0	3	0	2	0	8	6	0	2	8	0
SV_312	0	4	2	3	9	4	0	0	0	0	17	4	0	7	0	0	7	0	8	4	6	6	4	3	2	0	0	0	5	17	7	2	0	0	0	0	10	5	0	11
Others	1996	2045	4649	2688	1339	3866	2444	6972	19451	996	7584	1001	14497	1459	2029	1518	10133	1539	8608	1633	2233	2863	14315	1047	1047	4373	25427	6105	4958	1721	2608	2730	1511	1546	1102	2530	3051	2618	4757	3433
