# Supplementary material for: Oat Beta-Glucans Modulate the Gut Microbiome, Barrier Function, and Immune Responses in an In Vivo Model of Early-Stage Colorectal Cancer
Source: Int J Mol Sci. 2024 Dec 19;25(24):13586. doi: 10.3390/ijms252413586 (PMC11677220; doi:10.3390/ijms252413586)
Supplement: Supplementary file 1 [file ijms-25-13586-s001.zip › Supp Table S2.xlsx]

## Sheet: Top 5 families per sample
Supp. Table 2. Top 5 families in all samples and positon of familes Akkermansiaceae, Atopobiaceae and Erysipelotrichaceae (according to abundance in %). All families are arranged according to their abundance in sample in descending order.
A0
1			2			3			4			5			6			7			8
1	Erysipelotrichaceae	19.1438	1	Akkermansiaceae	26.7045	1	Lachnospiraceae	33.3745	1	Akkermansiaceae	58.3679	1	Akkermansiaceae	35.0243	1	Lactobacillaceae	18.324	1	Akkermansiaceae	24.528	1	Lachnospiraceae	36.7347
2	Peptostreptococcaceae	17.213	2	Lachnospiraceae	11.9548	2	Akkermansiaceae	20.9518	2	Enterococcaceae	8.17883	2	[Eubacterium] coprostanoligenes group	12.0044	2	Erysipelotrichaceae	16.7851	2	[Eubacterium] coprostanoligenes group	10.2259	2	Erysipelotrichaceae	17.7892
3	Lachnospiraceae	13.3668	3	Peptostreptococcaceae	10.3925	3	Erysipelatoclostridiaceae	12.0206	3	Peptostreptococcaceae	5.83848	3	Lachnospiraceae	11.4452	3	Clostridiaceae	16.3957	3	Peptostreptococcaceae	9.56243	3	Peptostreptococcaceae	9.36108
4	Akkermansiaceae	9.23673	4	Erysipelatoclostridiaceae	8.95456	4	Ruminococcaceae	7.24653	4	Lachnospiraceae	5.82835	4	Peptostreptococcaceae	11.0065	4	Atopobiaceae	14.5475	4	Erysipelatoclostridiaceae	8.89613	4	Atopobiaceae	6.55478
5	Clostridiaceae	8.98637	5	Atopobiaceae	7.12352	5	Oscillospiraceae	5.15647	5	Muribaculaceae	3.41033	5	Erysipelatoclostridiaceae	7.01668	5	Peptostreptococcaceae	11.0453	5	Clostridiaceae	7.85946	5	Akkermansiaceae	4.775
	…		6	Erysipelotrichaceae	5.94681		…			…			…			…		6	Erysipelotrichaceae	6.13988
9	Atopobiaceae	3.51379				7	Erysipelotrichaceae	3.20571	14	Erysipelotrichaceae	0.772798	9	Erysipelotrichaceae	3.15097	8	Akkermansiaceae	2.0845		…
						23	Atopobiaceae	0.0814734	27	Atopobiaceae	0.0574111	26	Atopobiaceae	0.0537971				9	Atopobiaceae	4.4037
A1
1			2			3			4			5			6			7
1	Erysipelotrichaceae	30.9585	1	Lachnospiraceae	27.9319	1	Lachnospiraceae	48.6283	1	Erysipelotrichaceae	35.8468	1	Akkermansiaceae	34.0306	1	Akkermansiaceae	28.9061	1	Clostridiaceae	16.4596
2	Atopobiaceae	14.4646	2	Erysipelotrichaceae	26.0504	2	Ruminococcaceae	17.5067	2	[Eubacterium] coprostanoligenes group	10.9598	2	Peptostreptococcaceae	17.7686	2	Lachnospiraceae	10.8575	2	Akkermansiaceae	10.1391
3	Clostridiaceae	12.534	3	Atopobiaceae	11.8044	3	Akkermansiaceae	6.80186	3	Peptostreptococcaceae	10.1756	3	Lachnospiraceae	10.1515	3	Oscillospiraceae	9.76665	3	Peptostreptococcaceae	9.27443
4	Oscillospiraceae	9.46451	4	Peptostreptococcaceae	11.4915	4	[Eubacterium] coprostanoligenes group	4.69062	4	Atopobiaceae	7.14416	4	[Eubacterium] coprostanoligenes group	7.86401	4	Peptostreptococcaceae	9.72384	4	Lachnospiraceae	8.76334
5	Lachnospiraceae	7.84177	5	[Eubacterium] coprostanoligenes group	4.04138	5	Erysipelatoclostridiaceae	4.06147	5	Lachnospiraceae	6.84977	5	Erysipelotrichaceae	7.47209	5	Erysipelotrichaceae	9.25406	5	Erysipelotrichaceae	7.72263
	…			…			…			…			…			…		6	Atopobiaceae	7.45461
8	Akkermansiaceae	2.48347	12	Akkermansiaceae	1.45324	20	Atopobiaceae	0.209508	13	Akkermansiaceae	1.8364	7	Atopobiaceae	2.82788	18	Atopobiaceae	0.288262
A3
1			2			3			4			5			6			7
1	Erysipelotrichaceae	18.8117	1	Lachnospiraceae	23.6788	1	Lachnospiraceae	16.5058	1	Lachnospiraceae	18.5983	1	Akkermansiaceae	20.0152	1	Clostridiaceae	19.4729	1	Erysipelotrichaceae	18.1523
2	Atopobiaceae	17.8378	2	Peptostreptococcaceae	20.5398	2	Akkermansiaceae	15.2927	2	Clostridiaceae	16.1486	2	Peptostreptococcaceae	15.1302	2	Akkermansiaceae	15.649	2	Clostridiaceae	11.4306
3	Lachnospiraceae	17.7965	3	Erysipelatoclostridiaceae	10.1293	3	Erysipelotrichaceae	14.282	3	Peptostreptococcaceae	12.2323	3	Erysipelotrichaceae	11.8578	3	Enterobacteriaceae	9.90515	3	Lachnospiraceae	9.83145
4	Clostridiaceae	14.07	4	Akkermansiaceae	9.37677	4	Clostridiaceae	10.1552	4	Erysipelotrichaceae	8.66587	4	Atopobiaceae	9.66606	4	Peptostreptococcaceae	9.08735	4	Akkermansiaceae	9.73738
5	Peptostreptococcaceae	10.5171	5	Enterococcaceae	7.67002	5	Peptostreptococcaceae	8.45049	5	Oscillospiraceae	7.18307	5	[Eubacterium] coprostanoligenes group	9.25816	5	Lachnospiraceae	6.95211	5	Atopobiaceae	9.33545
6	Akkermansiaceae	3.62011		…			…			…					6	Atopobiaceae	5.88156
			8	Erysipelotrichaceae	4.58816	10	Atopobiaceae	3.02797	8	Atopobiaceae	4.18195				7	Erysipelotrichaceae	5.36264
			14	Atopobiaceae	0.635322				17	Akkermansiaceae	0.949145
C0
1			2			3			4			5			6			7
1	Akkermansiaceae	35.9245	1	Lactobacillaceae	18.3238	1	Erysipelotrichaceae	21.1382	1	Oscillospiraceae	15.2609	1	Akkermansiaceae	21.3426	1	Akkermansiaceae	19.8838	1	Erysipelotrichaceae	27.665
2	Lachnospiraceae	14.691	2	Lachnospiraceae	15.8869	2	Peptostreptococcaceae	18.8013	2	Akkermansiaceae	15.0404	2	Lachnospiraceae	16.6765	2	Erysipelotrichaceae	14.8331	2	Clostridiaceae	17.9078
3	Clostridiaceae	10.0127	3	Atopobiaceae	11.8567	3	Lachnospiraceae	12.185	3	Erysipelatoclostridiaceae	14.5373	3	Erysipelatoclostridiaceae	10.2759	3	Lactobacillaceae	11.3271	3	Peptostreptococcaceae	9.86229
4	Ruminococcaceae	7.81017	4	Akkermansiaceae	9.8675	4	Oscillospiraceae	10.5255	4	[Eubacterium] coprostanoligenes group	10.419	4	Lactobacillaceae	8.14775	4	Peptostreptococcaceae	10.7236	4	Lachnospiraceae	9.07996
5	Erysipelatoclostridiaceae	5.50119	5	Erysipelotrichaceae	8.90396	5	Atopobiaceae	6.85674	5	Lachnospiraceae	9.80317	5	Peptostreptococcaceae	7.40646	5	Lachnospiraceae	9.96601	5	Atopobiaceae	8.43261
	…						…						…		6	Atopobiaceae	8.75836		…
9	Erysipelotrichaceae	2.36219				9	Akkermansiaceae	3.4272	10	Erysipelotrichaceae	3.31745	7	Erysipelotrichaceae	4.19104				8	Akkermansiaceae	2.47062
12	Atopobiaceae	1.77125							27	Atopobiaceae	0.107805	8	Atopobiaceae	4.11134
C0
1			2			3			4			5			6
1	Akkermansiaceae	31.2174	1	Peptostreptococcaceae	23.5315	1	Akkermansiaceae	28.3693	1	Erysipelotrichaceae	22.966	1	Akkermansiaceae	21.8423	1	Peptostreptococcaceae	18.1196
2	Lachnospiraceae	17.9122	2	Lachnospiraceae	19.6185	2	Lachnospiraceae	17.999	2	Lachnospiraceae	20.798	2	Lachnospiraceae	20.3294	2	Lachnospiraceae	15.9086
3	Peptostreptococcaceae	12.5449	3	Erysipelotrichaceae	10.8065	3	Peptostreptococcaceae	12.0345	3	Atopobiaceae	9.35796	3	Erysipelatoclostridiaceae	14.6499	3	Clostridiaceae	15.3434
4	Erysipelatoclostridiaceae	7.25232	4	Akkermansiaceae	10.5367	4	Erysipelatoclostridiaceae	8.63957	4	Erysipelatoclostridiaceae	7.50963	4	Peptostreptococcaceae	7.86857	4	Akkermansiaceae	8.30944
5	[Eubacterium] coprostanoligenes group	6.01903	5	Erysipelatoclostridiaceae	8.06274	5	Ruminococcaceae	7.92634	5	Ruminococcaceae	6.45193	5	Erysipelotrichaceae	6.57621	5	[Eubacterium] coprostanoligenes group	6.79933
	…			…			…			…			…		6	Erysipelotrichaceae	6.46875
8	Erysipelotrichaceae	3.30404	16	Atopobiaceae	0.556114	7	Atopobiaceae	4.04216	13	Akkermansiaceae	2.05695	9	Atopobiaceae	2.73045		…
9	Atopobiaceae	2.61776				8	Erysipelotrichaceae	3.91618							8	Atopobiaceae	4.77082
C0
1			2			3			4			5
1	Akkermansiaceae	28.6978	1	Akkermansiaceae	44.1966	1	Akkermansiaceae	29.7979	1	Erysipelotrichaceae	18.3775	1	Lachnospiraceae	18.0758
2	Peptostreptococcaceae	11.6694	2	[Eubacterium] coprostanoligenes group	11.7917	2	Lachnospiraceae	17.2626	2	Peptostreptococcaceae	16.128	2	Akkermansiaceae	15.8557
3	[Eubacterium] coprostanoligenes group	9.28948	3	Lachnospiraceae	8.07787	3	Erysipelatoclostridiaceae	7.1506	3	Atopobiaceae	8.24608	3	Peptostreptococcaceae	14.5387
4	Clostridiaceae	6.1898	4	Erysipelatoclostridiaceae	5.9853	4	Peptostreptococcaceae	6.95496	4	Clostridiaceae	7.26335	4	Erysipelotrichaceae	10.5702
5	Ruminococcaceae	5.47958	5	Peptostreptococcaceae	5.18869	5	[Eubacterium] coprostanoligenes group	6.41726	5	Enterococcaceae	6.00695	5	Clostridiaceae	9.58684
	…			…			…			…			…
13	Erysipelotrichaceae	1.78879	11	Erysipelotrichaceae	1.70616	10	Erysipelotrichaceae	2.40442	10	Akkermansiaceae	4.25711	8	Atopobiaceae	4.40501
15	Atopobiaceae	1.30354	19	Atopobiaceae	0.266759	16	Atopobiaceae	1.44148
